# Supplementary material for: Longitudinal ECG changes among adults with HIV in Tanzania: A prospective cohort study
Source: PLOS Glob Public Health. 2023 Oct 25;3(10):e0002525. doi: 10.1371/journal.pgph.0002525 (PMC10599566; doi:10.1371/journal.pgph.0002525)
Supplement: S1 Data — (XLSX) [file pgph.0002525.s002.xlsx]

## Sheet: Data
Baseline ECG Findings											Follow-Up ECG Findings											HIV Data							Survey Data
QTc	HR	QRS	PR	LVH	BBB	STElev	STDep	PACs	PVCs	TWI	QTc_2	HR_2	QRS_2	PR_2	LVH_2	BBB_2	STElev_2	STDep_2	PACs_2	PVCs_2	TWI_2	arv	HistoryPI	HistoryAbacavir	hivduration	arvduration	cd4_count	VL_count	Gender	respondent_age	educationlevel	insurance	insurancespecify	income	tobacco_ever	tobacco_currently	alcohol_ever	alcohol_currently	vegetable_days	fruit_days	comorbidities	heartdisease_specify	exercise_duration	exercise_minutes	exercise_hours	familyhx	medications	sbp	dbp
448	77	92	134	no	no	no	no	no	no	no	417	78	91	142	no	no	no	no	no	no	no	1R	no	no	3	3	490	0	female	45	completedprimary				no		no		2	2	none		minutes	10		no	None	138	80
430	82	81	173	no	no	no	no	yes	no	no	420	80	87	154	no	no	no	no	no	no	no	1R	no	no	2	2	893	668	female	42	completedprimary				no		yes	yes	5	3	none		hours		2	no	NONE	125	77
417	75	81	151	no	no	no	no	no	no	no	406	72	88	153	no	no	no	no	no	no	no	1R	no	no	4	4	805	0	female	42	completedprimary				no		yes	yes	7	2	none		minutes	0		dn	None	133	80
432	73	86	149	no	no	no	no	no	no	no	423	75	80	142	no	no	no	no	no	no	no	1R	no	no	10	2	328	26	female	36	completedsecondary				no		yes	yes	1	2	none		minutes	0		yes	None	214	71
370	71	74	163	no	no	no	no	no	no	no	426	82	74	155	no	no	no	no	no	no	yes	1R	no	no	1	1	121	111000	male	43	someprimary				no		yes	yes	6	3	none		hours		6	yes	None	140	91
437	76	81	145	no	no	no	no	yes	no	no	435	86	82	137	no	no	no	no	no	no	no	1R	no	no	13	13	642	0	female	47	completedprimary				no		yes	yes	3	1	none		minutes	15		no	None	108	60
417	76	89	129	no	no	no	no	yes	no	no	388	63	83	128	no	no	no	no	no	no	no	1R	no	no	3	3	442	20	male	56	completedprimary				yes	no	yes	no	3	2	none		hours		2	yes	None	159	95
414	64	70	220	no	no	no	no	no	no	no	408	74	66	187	no	no	no	no	no	no	no	1R	no	no	15	15	307	79	female	55	completedprimary				no		yes	no	7	5	none		minutes	0		no	None	144	98
406	63	76	156	no	no	no	no	no	no	no	409	68	71	151	no	no	no	no	no	no	no	1R	no	no	3	3	1054	0	female	50	completedprimary				no		yes	no	7	7	hypertension		hours		1	yes	None	141	77
438	92	82	150	no	no	no	no	no	no	no	447	90	76	156	no	no	no	no	no	no	yes	1R	no	no	12	10	241	86	female	85	none				yes	no	no		1	1	none		minutes	20		no	None	150	100
411	69	73	170	no	no	no	no	no	no	no	412	77	78	161	no	no	no	no	no	no	no	1R	no	no	8	8	587	45	female	50	completedcollege				no		no		3	2	none		minutes	15		no	None	113	77
442	78	81	167	no	no	no	no	yes	no	yes	424	69	89	167	no	no	no	no	no	yes	yes	1Q	no	no	11	11	105	29	female	48	completedprimary				no		yes	yes	7	7	none		minutes	15		no	None	131	88
431	81	80	145	no	no	no	no	no	no	no	431	75	95	147	no	no	no	no	no	no	no	1R	no	no	2	2	520	0	male	46	somesecondary				yes	no	yes	yes	5	2	none		minutes	45		no	None	137	91
415	66	83	177	no	no	no	no	no	no	no	441	94	88	161	no	no	no	no	no	no	no	1R	no	no	1	1	841	0	male	73	someprimary				yes	no	yes	yes	2	1	none		minutes	40		no	none	152	97
433	65	96	181	no	no	no	no	yes	no	yes	414	69	95	167	yes	no	no	no	no	no	yes	1G	no	no	4	4	1234	0	female	52	completedprimary				no		yes	no	3	3	none		hours		4	no	None	126	76
440	99	79	136	no	no	no	no	yes	no	no	429	91	77	135	no	no	no	no	no	no	no	1R	no	no	4	4	308	77	female	60	completedprimary				no		yes	no	6	2	none		minutes	60		no	Dk	113	76
405	66	88	191	yes	no	yes	no	no	no	no	404	67	94	178	yes	no	yes	no	no	no	no	1R	no	no	1	1	593	0	male	52	someprimary				yes	no	yes	yes	7	7	none		minutes	20		yes	NONE	160	99
432	65	79	185	no	no	no	no	yes	no	yes	439	97	73	159	no	no	no	no	no	no	no	1R	no	no	7	7	385	0	female	43	completedprimary				no		yes	yes	4	3	none		hours		1	no	None	133	92
400	65	93	165	no	no	no	no	no	no	no	413	78	99	161	no	no	no	no	no	no	no	1R	no	no	3	3	693	63	female	51	completedprimary				no		no		5	2	none		minutes	0		no	None	161	84
419	73	82	170	yes	no	no	no	no	no	no	422	78	81	160	no	no	no	no	no	no	no	1R	no	no	2	2	264	0	male	42	somecollege				yes	no	yes	yes	1	3	none		minutes	1		no	NONE	133	82
377	63	75	168	yes	no	no	no	no	no	no	397	79	78	165	no	no	no	no	no	no	no	1R	no	no	1	1	226	0	male	22	completedsecondary				no		no		2	2	none		hours		2	no	None	123	64
405	77	92	179	no	no	no	no	no	no	no	384	61	93	181	no	no	no	no	no	no	no	1R	no	no	5	4	602	0	female	62	completedprimary				no		yes	no	1	7	hypertension		minutes	0		no	None	190	122
409	81	75	144	no	no	no	no	no	no	yes	419	76	77	135	no	no	yes	no	no	no	yes	1R	no	no	1	1	617	0	male	38	somesecondary				yes	no	yes	yes	7	2	none		hours		5	no	ISONIAZID	150	96
438	87	73	172	no	no	no	no	no	no	no	408	87	75	169	no	no	no	no	no	no	yes	1R	no	no	2	2	155	80	female	55	completedprimary				no		yes	no	3	7	hypertension		hours		3	yes	Lasix	154	98
432	67	83	142	no	no	no	no	no	no	no	422	69	79	144	no	no	no	no	no	no	no	1R	no	no	1	1	294	0	female	32	completedprimary				yes	no	yes	yes	2	5	none		minutes	0		no	Anti TB medication	117	76
455	63	68	158	no	no	no	no	no	no	no	420	77	85	149	no	no	no	no	no	no	no	1R	no	no	2	2	146	55	female	45	somesecondary				yes	yes	yes	no	2	1	stroke		hours		3	yes	NONE	141	100
381	49	96	180	no	no	no	no	no	no	no	409	71	83	175	no	no	no	no	no	no	no	1R	no	no	10	8	294	0	male	67	completedprimary				yes	no	yes	yes	4	7	none		hours		30	no	None	176	113
416	69	76	180	no	no	no	no	no	no	no	401	71	78	172	no	no	no	no	no	no	no	1R	no	no	1	1	530	0	female	26	completedprimary				no		no		6	5	none		minutes	60		no	None	134	79
451	78	80	170	no	no	no	no	no	no	no	458	86	82	161	no	no	no	no	no	no	no	1R	no	no	10	10	603	0	female	57	completedprimary				no		no		3	1	hypertension		minutes	0		no		191	122
423	57	89	195	yes	no	no	no	no	no	no	429	73	93	182	yes	no	no	no	no	no	no	1R	no	no	1	1	206	0	male	49	completedprimary				yes	no	yes	no	5	5	none		minutes	30		no	None	150	81
394	63	77	137	no	no	no	no	no	no	no	406	62	80	155	no	no	no	no	no	no	no	1G	no	no	10	10	554	0	female	35	completedprimary				no		yes	no	7	7	none		hours		30	no	None	106	67
386	77	88	155	no	no	no	no	no	no	yes	412	62	79	187	no	no	no	no	no	no	no	1R	no	no	11	11	276	0	male	81	someprimary				yes	yes	yes	yes	7	2	hypertension		minutes	45		yes	NONE	167	78
420	71	79	125	yes	no	no	no	yes	no	no	393	67	81	128	yes	no	yes	no	no	no	no	1R	no	no	1	1	267	20	male	23	completedprimary				no		no		1	7	none		hours		2	no	None	146	67
407	73	74	142	no	no	no	no	no	no	yes	388	72	70	147	no	no	no	no	no	no	yes	1R	no	no	1	1	220	0	female	29	none				no		no		0	0	none		minutes	20		dn	CARBAMEZAPINE	116	75
393	67	75	150	no	no	no	no	yes	no	no	402	73	71	162	no	no	no	no	no	no	no	1R	no	no	3	3	253	0	female	37	completedprimary				no		yes	yes	1	2	none		minutes	30		no	None	129	83
444	58	83	178	no	no	no	no	no	no	no	432	58	85	174	no	no	no	no	no	no	no	1R	no	no	7	7	581	0	female	48	completedprimary				no		yes	yes	5	6	none		minutes	0		no	None	123	70
423	69	80	146	no	no	no	no	yes	no	no	396	66	81	139	no	no	no	no	yes	no	no	1R	no	no	7	4	583	0	female	42	somesecondary				no		yes	yes	7	7	none		hours		30	no	IPT	108	65
419	77	85	168	no	no	no	no	yes	no	no	424	87	79	163	no	no	no	no	no	no	no	1R	no	no	12	12	261	26	female	52	completedprimary				no		yes	no	5	2	none		minutes	0		no	None	135	82
398	68	84	248	no	no	yes	no	yes	no	no	431	70	107	181	no	no	no	no	no	no	yes	1R	no	no	2	2	270	0	male	39	completedprimary				yes	yes	yes	no	7	3	stroke		minutes	5		yes	None	118	85
444	106	92	163	no	no	no	no	no	no	no	431	101	91	152	no	no	no	no	no	no	no	1R	no	no	14	7	828	0	female	48	completedsecondary				no		yes	yes	1	3	none		minutes	0		no	None	184	103
435	85	73	230	no	no	no	no	no	no	yes	445	100	68	190	no	no	no	no	no	no	yes	1R	no	no	5	5	1137	0	female	32	completedprimary				no		yes	no	4	7	none		minutes	17		no	NONE	116	75
424	71	76	160	no	no	no	no	no	no	no	430	74	73	172	no	no	no	no	no	no	no	1R	no	no	3	3	267	0	female	44	completedprimary				no		no		1	2	none		minutes	30		no	Declofenac	116	72
455	78	78	160	no	no	no	no	no	no	no	424	74	78	145	no	no	no	no	no	no	no	2H	yes	no	17	14	700	1457	female	62	completedprimary				no		yes	yes	2	7	diabetes		minutes	30		no	Metformin	153	67
418	84	73	147	no	no	no	no	no	no	no	395	58	74	149	no	no	no	no	no	no	no	1R	no	no	13	13	536	0	female	46	completedprimary				no		no		7	7	heartdisease	HYPERTROPHY	minutes	20		no	NONE	137	79
456	75	96	190	no	no	no	no	no	no	no	466	83	86	180	no	no	no	no	no	no	no	1R	no	no	5	5	409	0	female	45	completedprimary				no		no		3	2	hypertension		minutes	10		no	Dk	156	111
415	107	75	172	yes	no	no	no	yes	no	no	419	91	80	176	yes	no	no	no	no	no	no	2H	yes	no	22	19	626	20	male	64	completedsecondary				yes	no	yes	no	7	7	diabetes		minutes	30		no	Insuline	97	63
449	73	74	117	no	no	no	no	no	no	yes	418	81	74	115	no	no	no	no	no	no	yes	1R	no	no	10	10	455	25	male	62	none				yes	yes	yes	yes	5	4	none		minutes	30		no	NONE	148	92
381	55	75	152	no	no	no	no	no	no	no	387	53	74	148	no	no	no	no	no	no	no	1R	no	no	7	7	730	0	male	57	none				yes	yes	yes	yes	1	1	none		minutes	20		dn	None	121	77
372	60	89	205	no	no	no	no	no	no	no	419	95	95	180	no	no	no	no	no	no	no	1R	no	no	5	5	40	0	female	44	completedprimary				no		yes	yes	2	3	none		hours		2	no	None	134	85
426	76	88	157	no	no	no	no	no	no	yes	427	65	87	165	no	no	no	no	no	no	no	1R	no	no	2	2	271	0	female	39	completedprimary				no		yes	yes	4	1	none		minutes	10		no	NONE	126	75
419	74	80	126	no	no	yes	no	no	no	yes	426	82	79	127	no	no	no	no	no	no	yes	1R	no	no	6	6	447	0	female	56	completedprimary				no		yes	yes	4	3	none		minutes	15		no	None	136	80
389	79	79	174	yes	no	no	no	no	no	no	402	77	84	171	yes	no	no	no	no	no	no	1R	no	no	5	4	934	0	female	32	completedprimary				no		yes	no	5	2	none		minutes	2		no	None	139	76
408	75	74	178	no	no	no	no	yes	no	yes	426	83	70	168	no	no	no	no	no	no	no	1R	no	no	9	9	514	0	female	49	completedprimary				no		yes	no	3	7	none		minutes	30		no	Omeprazole	149	91
451	79	97	181	no	no	no	no	no	no	no	450	92	92	164	no	no	no	no	no	no	no	1R	no	no	1	1	191	0	female	41	completedprimary				no		yes	yes	7	7	none		minutes	15		no	NONE	148	97
456	76	84	155	yes	no	no	no	no	no	no	422	60	83	147	no	no	no	no	no	no	no	1R	no	no	3	3	420	0	female	49	completedprimary				no		yes	yes	5	6	hypertension		minutes	30		no	None	177	76
409	93	75	130	no	no	no	no	no	no	yes	414	80	78	141	no	no	no	yes	no	no	yes	1R	no	no	19	6	566	0	female	57	completedsecondary				no		yes	no	7	4	diabetes hypertension		minutes	20		no	None	171	97
449	61	81	157	no	no	no	no	no	no	no	457	57	82	160	no	no	no	no	no	no	no	1R	no	no	9	9	235	0	female	57	completedprimary				no		no		6	2	none		minutes	30		dn	None	127	77
377	50	106	177	yes	no	no	no	no	no	no	361	52	92	191	yes	no	no	no	no	no	no	2H	yes	no	9	9	261	19	male	47	completedprimary				no		yes	no	3	2	none		hours		5	no	ISONIAZID PROPHYLAXIS TREATMENT	130	72
415	75	79	216	no	no	no	no	yes	no	yes	404	69	82	232	no	no	no	no	no	no	no	1R	no	no	3	3	179	0	female	50	completedprimary				no		yes	yes	6	6	none		minutes	0		no	None	126	93
441	60	131	190	no	RBBB	no	no	yes	no	yes	445	64	113	192	no	RBBB	no	no	no	no	yes	1R	no	no	1	0	269	0	female	48	completedprimary				no		yes	yes	3	1	none		minutes	30		no	None	123	78
460	60	81	175	no	no	no	no	no	no	no	452	59	80	190	no	no	no	no	no	no	no	1R	no	no	6	6	554	0	female	48	completedprimary				no		yes	yes	7	6	hypertension		minutes	20		no	NONE	171	99
465	84	93	174	no	no	no	no	no	no	no	440	67	86	189	no	no	no	no	no	no	yes	1R	no	no	16	15	943	0	female	61	someprimary				no		no		6	5	heartdisease hypertension	Heart failure	minutes	30		yes	Dk	139	75
451	83	90	173	no	no	no	no	no	no	yes	443	72	88	192	no	no	no	no	no	no	no	1R	no	no	12	7	651	19	female	39	somesecondary				no		yes	yes	7	7	none		hours		1	no	NONE	112	71
424	86	93	144	no	no	no	no	yes	no	no	418	73	87	152	no	no	no	no	no	no	no	1R	no	no	1	1	460	77	female	28	completedcollege				no		no		6	5	none		minutes	30		no	None	118	75
448	80	76	165	no	no	no	no	no	no	no	426	71	76	151	no	no	no	no	no	no	no	1R	no	no	7	7	407	33	female	41	completedprimary				no		no		6	7	none		minutes	35		no	NONE	118	71
445	64	88	170	no	no	no	no	no	no	yes	409	58	84	168	no	no	no	no	no	no	yes	1R	no	no	7	6	407	59	female	47	completedprimary				no		no		7	7	stroke		minutes	15		no	NONE	133	77
418	65	83	167	no	no	no	no	no	no	no	417	74	77	162	no	no	no	no	yes	no	no	1R	no	no	10	10	173	0	female	62	completedprimary				no		yes	no	5	2	none		minutes	15		no	None	166	95
421	57	82	173	yes	no	yes	no	no	no	yes	407	55	82	174	yes	no	yes	no	no	no	no	1R	no	no	8	7	779	0	male	45	someprimary				yes	yes	yes	no	1	1	none		hours		2	no	NONE	118	74
460	57	85	189	no	no	no	no	no	no	no	425	62	79	174	no	no	no	no	no	no	no	1R	no	no	7	7	236	0	female	50	someprimary				yes	no	yes	no	3	0	none		minutes	30		dn	None	110	80
408	76	92	197	yes	no	yes	no	no	no	yes	394	71	92	198	yes	no	no	no	no	no	yes	1R	no	no	3	3	495	77	male	46	completedsecondary				yes	no	yes	yes	3	3	none		minutes	60		no	Local herbs	138	91
404	67	88	123	no	no	no	no	no	no	no	394	70	88	121	no	no	no	no	no	no	no	1R	no	no	4	4	530	27	female	31	someprimary				no		yes	no	2	1	none		hours		1	no	NONE	107	61
447	77	75	179	no	no	no	no	no	no	no	442	65	77	166	no	no	no	no	no	no	no	1R	no	no	11	11	596	21	female	52	completedprimary				no		yes	no	3	7	none		hours		2	no	None	130	79
440	83	76	139	yes	no	no	no	no	no	no	464	81	72	148	no	no	no	no	no	no	no	1R	no	no	4	4	551	2542	female	43	completedsecondary				no		yes	yes	2	1	hypertension		minutes	0		no	None	174	95
414	89	85	173	no	no	no	no	no	no	no	424	82	82	176	no	no	no	no	no	no	no	1R	no	no	6	6	477	0	female	62	completedprimary				no		no		7	7	none		hours		1	no	ISONIAZID PROPHYLAXIS TREATMENT	156	94
459	78	81	143	no	no	no	no	no	no	yes	424	78	74	147	no	no	no	no	no	no	no	1R	no	no	5	4	621	0	female	50	none				no		yes	yes	5	1	none		minutes	20		yes	None	128	83
429	81	72	138	no	no	no	no	no	no	no	441	78	76	146	no	no	no	no	no	no	no	1G	no	no	5	5	450	826	female	39	completedprimary				no		yes	no	4	4	hypertension kidneydisease		hours		1	no	None	118	60
444	64	88	194	no	no	no	no	no	no	no	420	54	91	173	no	no	no	no	no	no	no	1R	no	no	12	12	275	110	female	48	completedprimary				yes	no	yes	no	4	7	none		hours		1	no	NONE	142	83
380	58	87	159	no	no	no	no	no	no	no	390	65	88	154	no	no	no	no	no	no	no	1R	yes	yes	5	5	275	26	female	33	completedsecondary				yes	yes	no		6	1	none		hours		2	yes	None	116	73
413	69	75	165	no	no	no	no	no	no	no	411	77	76	168	no	no	no	no	no	no	no	1R	no	no	1	1	627	49	male	45	completedprimary				no		no		5	5	none		minutes	45		no	NONE	117	74
406	59	79	156	yes	no	no	no	no	no	no	406	57	80	151	no	no	no	no	no	no	no	1R	no	no	1	1	548	0	female	26	completedprimary				yes	yes	no		5	1	none		minutes	0		no	Phenobarbital	117	63
420	82	80	155	no	no	no	no	no	no	no	405	74	89	161	no	no	no	no	no	no	no	1R	no	no	17	8	903	0	female	48	completedprimary				no		yes	no	5	4	none		hours		2	yes	NONE	120	82
441	89	85	161	yes	no	no	no	yes	no	no	440	83	92	162	yes	no	no	no	no	no	no	1R	no	no	3	3	591	0	female	59	someprimary				no		yes	no	7	7	hypertension		minutes	30		no	None	196	108
430	61	81	156	no	no	no	no	no	no	no	404	60	76	162	yes	no	no	no	no	no	no	1R	no	no	4	4	490	32	female	60	completedprimary				no		yes	no	2	3	none		hours		1	yes	NONE	129	85
395	60	85	160	yes	no	no	no	no	no	no	416	77	80	142	no	no	no	no	no	no	no	1R	no	no	8	8	495	35	female	62	completedprimary				no		yes	no	5	3	none		minutes	30		no	None	161	95
391	55	76	208	no	no	no	no	no	no	no	402	62	76	197	no	no	no	no	no	no	no	1R	no	no	1	1	236	0	female	31	completedcollege				no		yes	no	3	4	none		minutes	1		yes	None	110	72
426	70	81	160	yes	no	no	no	no	no	no	421	73	74	155	yes	no	no	no	no	no	no	1R	no	no	9	4	1100	0	female	72	none				no		yes	yes	2	6	none		minutes	30		yes	Dk	148	89
419	63	85	154	no	no	no	no	no	no	no	421	68	89	178	yes	no	no	no	no	no	no	other	yes	yes	6	6	362	56	female	41	completedprimary				no		yes	yes	7	2	none		minutes	45		dn	NONE	128	88
402	67	76	163	no	no	no	no	no	no	no	392	75	80	161	no	no	no	no	no	no	no	1R	no	no	9	9	601	0	male	48	completedprimary				yes	yes	yes	yes	7	7	none		hours		2	yes	NONE	131	76
435	76	93	173	no	no	no	no	no	no	no	430	60	82	182	no	no	no	no	no	no	no	1R	no	no	6	5	524	48	female	40	completedprimary				no		yes	yes	7	7	hypertension		minutes	30		no	NONE	132	89
418	64	85	169	no	no	no	no	no	no	no	387	61	84	170	yes	no	yes	no	no	no	no	1R	no	no	6	6	431	0	male	41	someprimary				no		no		3	3	none		minutes	45		no	NONE	121	72
418	81	97	164	no	no	no	no	no	no	no	403	71	93	166	no	no	no	no	no	no	no	1R	no	no	3	2	195	0	male	40	completedsecondary				yes	no	yes	yes	2	2	none		minutes	15		no	None	126	88
422	80	81	163	no	no	no	no	no	no	no	422	87	77	157	no	no	no	no	no	no	no	1R	no	no	4	4	513	0	female	33	somesecondary				no		yes	yes	3	7	none		minutes	30		no	NONE	138	89
441	79	78	155	no	no	no	no	no	no	no	447	95	78	139	no	no	no	no	no	no	no	1R	no	no	9	9	570	0	female	37	completedprimary				yes	no	no		2	2	none		minutes	10		no	Dk	114	75
406	48	81	177	no	no	no	no	no	no	no	416	65	87	168	no	no	no	no	no	no	no	1R	no	no	7	7	245	0	male	49	completedprimary				no		yes	yes	5	7	none		minutes	15		no	NONE	139	83
435	70	87	145	no	no	no	no	no	no	no	418	66	83	157	no	no	no	no	no	no	no	1R	no	no	2	2	195	0	female	45	someprimary				no		no		3	1	none		minutes	0		no	None	148	91
431	73	81	171	no	no	no	no	yes	no	no	405	69	78	174	no	no	no	no	no	no	no	1G	no	no	8	7	325	0	female	40	completedprimary				no		yes	yes	3	2	none		hours		3	no	None	123	70
444	71	85	123	no	no	no	no	no	no	no	452	90	83	118	no	no	no	no	no	no	no	1R	no	no	9	9	757	0	female	41	completedprimary				no		yes	yes	6	1	none		minutes	0		no	None	137	92
443	61	79	173	yes	no	no	no	no	no	yes	429	69	75	139	yes	no	no	no	no	no	yes	1R	no	no	10	10	172	0	female	49	somesecondary				no		no		6	3	none		minutes	1		no	NONE	132	62
464	94	84	139	no	no	no	no	no	no	yes	428	96	84	125	no	no	no	no	no	no	no	1G	no	no	14	14	632	0	female	50	completedsecondary				no		yes	no	3	7	none		hours		2	no	None	135	94
415	68	87	167	no	no	no	no	no	no	yes	403	74	84	156	no	no	no	no	no	no	no	1R	no	no	11	11	380	0	female	55	none	none		0	no		yes	no	3	7	none		hours		2	no	None	115	72
408	88	85	156	no	no	no	no	yes	no	no	392	65	89	162	no	no	no	no	no	no	no	1R	no	no	4	4	321	0	female	34	completedprimary	none		45000	no		no		6	3	none		minutes	30		no	None	133	90
408	57	83	165	yes	no	no	no	no	no	yes	427	53	79	167	yes	no	no	no	no	no	yes	1R	no	no	16	4	261	0	male	54	somesecondary	none		10000	yes	no	yes	yes	4	2	hypertension		minutes	30		yes	None	173	114
383	54	83	171	no	no	no	no	no	no	no	387	65	97	176	no	no	no	no	no	no	no	1R	no	no	7	7	803	0	female	42	somesecondary	none		40000	no		yes	yes	2	7	none		minutes	20		no	ISONIAZID PROPHYLAXIS TREATMENT	127	77
428	84	87	149	no	no	no	no	no	no	no	417	82	90	162	no	no	no	no	no	no	no	1R	no	no	10	10	213	0	male	54	completedprimary	none		120000	yes	no	yes	no	3	1	hypertension		minutes	0		yes	Soluble asprin, and ant hypertension drug	154	82
382	51	115	164	yes	no	yes	no	no	no	yes	369	50	102	168	yes	no	yes	no	no	no	yes	1R	no	no	15	15	604	0	male	47	completedcollege	none		150000	yes	yes	yes	yes	3	7	none		minutes	45		no	None	118	71
443	74	69	138	no	no	no	no	no	no	no	436	84	72	132	no	no	no	no	no	no	no	1R	no	no	12	4	495	0	female	42	completedprimary	none		30000	no		yes	yes	1	1	none		minutes	38		no	None	137	89
435	81	81	157	no	no	no	no	no	no	no	438	103	78	179	no	no	no	no	no	no	no	1R	no	no	7	7	578	0	female	40	completedprimary	none		40000	no		no		4	1	none		minutes	35		no	ISONIAZID PROPHYLAXIS TREATMENT	129	83
406	53	75	147	no	no	no	no	no	no	no	369	54	78	146	no	no	no	no	no	no	yes	1R	no	no	11	11	660	0	female	46	completedsecondary	none		20000	no		no		3	3	none		minutes	0		no	None	118	71
420	63	67	145	no	no	no	no	no	no	no	404	63	82	146	no	no	no	no	no	no	no	1R	no	no	12	9	466	0	female	41	completedprimary	none		140000	no		no		4	1	none		minutes	45		no	NONE	107	60
398	62	97	159	no	no	no	no	no	no	yes	421	84	89	181	yes	no	no	no	no	no	no	1R	no	no	4	2	141	19	male	47	somecollege	none		80000	yes	yes	yes	no	4	7	none		hours		2	no	NONE	104	77
414	69	91	162	yes	no	yes	no	no	no	no	390	60	91	162	yes	no	no	no	no	no	no	1R	no	no	1	1	133	0	male	34	completedprimary	none		50000	no		yes	yes	2	1	none		minutes	30		no	NONE	124	75
438	65	80	164	no	no	no	no	no	no	no	440	68	81	173	no	no	no	no	no	no	no	1R	no	no	8	6	371	0	female	61	someprimary	none		60000	yes	yes	yes	yes	3	2	none		minutes	30		no	None	173	98
402	61	83	192	yes	no	yes	no	no	no	no	405	70	73	192	yes	no	no	no	yes	no	no	1R	no	no	5	5	221	0	male	43	someprimary	none		200000	yes	no	yes	no	5	3	none		minutes	30		no	None	108	73
411	61	85	208	yes	no	yes	no	no	no	no	379	58	85	203	yes	no	yes	no	no	no	no	1R	no	no	1	1	139	44	male	59	completedprimary	none		120000	yes	no	yes	yes	3	2	none		hours		3	no	PHERNOBARBITONE	128	86
418	100	81	149	no	no	no	no	yes	no	no	427	70	79	154	no	no	no	no	no	no	no	1R	no	no	9	7	793	0	female	52	completedprimary	none		150000	no		yes	yes	3	3	none		minutes	0		no	None	130	87
443	81	78	171	no	no	no	no	no	no	no	481	80	76	177	yes	no	no	no	no	no	yes	1R	no	no	9	9	572	0	female	47	completedprimary	none		40000	no		yes	no	7	2	hypertension		minutes	15		no	None	181	110
438	67	93	161	yes	no	no	no	no	no	no	430	79	98	152	yes	no	no	no	yes	no	no	1R	no	no	4	4	205	0	male	41	completedprimary	none		150000	no		yes	no	7	2	none		minutes	40		dn	NONE	133	82
435	65	88	167	no	no	no	no	no	no	no	417	77	90	146	no	no	no	no	no	no	yes	1R	no	no	12	8	590	0	female	48	completedprimary	ichf		0	no		yes	yes	1	2	none		minutes	45		no	None	109	73
431	78	80	182	no	no	no	no	no	no	no	410	80	79	179	no	no	no	no	no	no	yes	1R	no	no	10	8	536	0	female	50	completedprimary	none		60000	no		yes	yes	3	3	none		minutes	20		no	None	156	97
448	86	90	140	no	no	no	no	no	no	yes	407	74	86	152	no	no	no	no	no	no	yes	1R	no	no	2	2	318	0	female	32	completedprimary	none		30000	no		yes	no	2	7	none		hours		3	no	NONE	125	85
429	87	81	158	no	no	no	no	yes	no	no	442	80	82	167	no	no	no	no	no	no	no	1R	no	no	11	6	742	0	female	40	completedsecondary	none		0	no		yes	yes	2	1	none		minutes	15		no	None	126	76
393	89	77	177	no	no	no	no	no	no	no	404	79	81	181	no	no	no	no	no	no	no	1R	no	no	7	7	212	0	male	46	completedprimary	none		200000	no		no		7	7	none		minutes	60		no	NONE	135	82
416	63	76	175	no	no	no	no	no	no	no	409	71	68	170	no	no	no	no	no	no	no	1R	no	no	3	3	750	0	female	57	completedprimary	none		25000	no		yes	yes	3	1	hypertension		minutes	30		no	None	150	95
393	65	80	189	no	no	yes	no	no	no	no	365	60	90	197	no	no	yes	no	no	no	no	1R	no	no	2	2	579	0	female	32	completedprimary	none		0	no		no		3	6	none		minutes	15		no	None	118	74
392	81	83	147	no	no	no	no	no	no	no	407	74	86	152	no	no	no	no	yes	no	yes	1R	yes	yes	4	4	426	19	male	62	completedprimary	none		50000	yes	no	yes	no	5	4	none		hours		2	yes	NONE	150	96
456	70	120	192	no	no	no	no	no	no	no	440	70	86	191	yes	no	yes	no	no	no	no	1R	no	no	2	2	808	0	male	31	completedprimary	none		70000	yes	yes	yes	yes	3	1	none		hours		2	no	ISONIAZID PROPHYLAXIS TREATMENT	133	76
418	67	90	231	no	no	no	no	no	no	no	397	66	84	214	no	no	no	no	no	no	no	1R	no	no	7	7	336	0	female	43	completedprimary	none		75000	no		yes	yes	5	4	none		minutes	30		no	None	121	77
444	78	75	185	no	no	no	no	yes	no	no	426	57	80	178	no	no	no	no	no	no	no	1R	no	no	1	1	653	0	female	56	completedprimary	nhif		50000	no		yes	yes	7	7	none		minutes	30		no	None	117	85
398	59	79	195	no	no	yes	no	yes	no	no	412	62	79	187	no	no	yes	no	no	no	no	1R	no	no	11	11	205	50600	male	56	somesecondary	nhif		150000	no		yes	no	7	3	none		minutes	45		no	None	101	66
428	67	100	175	no	no	no	no	no	no	no	405	55	100	194	no	no	no	no	no	no	no	1R	no	no	4	4	516	0	female	36	completedprimary	none		25000	no		yes	yes	5	3	none		minutes	40		no	NONE	148	95
427	88	97	134	no	no	no	no	no	no	no	435	79	94	157	no	no	no	no	no	no	no	1R	no	no	6	6	663	0	female	69	completedsecondary	nhif		0	no		yes	yes	2	3	hypertension		minutes	10		yes	None	158	108
375	62	98	163	no	no	yes	no	no	no	no	361	54	103	176	yes	no	yes	no	no	no	no	1R	no	no	7	7	234	27	male	32	completedprimary	none		150000	yes	no	yes	no	5	6	none		minutes	25		no	NONE	114	68
428	93	72	179	no	no	no	yes	yes	no	no	415	75	74	162	no	no	no	yes	no	no	yes	1R	no	no	1	1	598	0	female	40	completedprimary	none		90000	no		yes	no	3	1	none		minutes	30		no	None	150	110
437	75	81	128	yes	no	no	no	yes	no	no	442	65	81	117	yes	no	no	no	no	no	no	1R	no	no	5	4	473	0	female	37	completedprimary	none		150000	no		yes	yes	6	5	none		minutes	15		yes	None	117	74
418	72	77	137	no	no	no	no	yes	no	no	409	68	73	150	no	no	no	no	no	yes	no	1R	no	no	5	5	276	0	female	40	completedprimary	none		50000	no		yes	yes	5	6	none		minutes	45		no	None	129	73
398	68	84	248	no	no	yes	no	yes	no	yes	419	95	73	175	no	no	no	no	no	no	no	1R	no	no	15	5	661	0	female	52	completedsecondary	none		60000	no		yes	no	7	1	none		minutes	15		no	None	122	81
412	71	74	221	no	no	no	no	no	no	no	413	74	80	214	no	no	no	no	no	no	no	1R	no	no	12	12	1108	19	female	58	completedprimary	none		60000	no		yes	yes	2	1	none		minutes	40		no	NONE	148	91
410	83	87	158	yes	no	no	no	yes	no	no	426	81	84	157	yes	no	no	no	no	no	no	1R	no	no	1	1	370	0	female	56	someprimary	none		30000	yes	no	yes	no	3	2	none		minutes	15		dn	None	145	99
424	57	72	168	no	no	no	no	no	no	no	424	57	72	142	no	no	no	no	no	no	no	1R	no	no	11	6	466	0	female	45	somesecondary	none		20000	no		yes	no	3	4	none		hours		3	yes	None	127	67
446	84	76	169	no	no	no	no	yes	no	yes	456	81	79	182	no	no	no	no	no	no	yes	1R	no	no	9	9	617	0	female	41	completedprimary	none		150000	no		yes	yes	7	3	none		minutes	60		no	None	141	85
456	70	87	184	yes	no	no	no	no	no	yes	432	65	84	175	yes	no	no	no	no	no	no	1R	no	no	6	5	686	0	female	35	completedsecondary	none		50000	no		yes	no	7	2	none		minutes	30		yes	NONE	107	71
438	72	86	190	yes	no	no	no	yes	no	no	435	72	88	169	yes	no	no	no	no	no	no	1R	no	no	1	1	108	0	male	62	someprimary	none		500000	yes	no	yes	no	5	6	none		minutes	15		no	None	132	82
423	74	79	153	yes	no	no	no	yes	no	no	428	68	71	163	yes	no	no	no	no	no	no	1R	no	no	6	6	444	0	female	43	completedprimary	none		50000	no		no		3	4	none		hours		2	no	None	131	81
417	68	95	186	no	no	no	no	no	no	no	409	67	92	183	no	no	no	no	no	no	no	1R	no	no	7	7	415	0	female	56	completedprimary	none		30000	no		yes	no	6	7	none		minutes	30		no	NONE	173	87
413	70	90	143	no	no	no	no	no	no	no	407	62	89	144	no	no	no	no	no	no	no	1R	no	no	10	7	1451	0	female	36	completedprimary	none		100000	no		no		5	6	hypertension		minutes	20		no	NONE	137	85
433	51	98	182	yes	no	no	no	no	no	no	415	57	85	183	yes	no	no	no	no	no	no	1R	no	no	10	9	406	38	male	57	completedprimary	none		200000	no		yes	yes	3	2	none		hours		2	no	ISONIAZID PROPHYLAXIS TREATMENT	131	78
437	90	81	147	no	no	no	no	yes	no	yes	358	47	95	183	no	no	yes	no	no	no	no	1R	no	no	1	1	212	0	male	42	completedsecondary	nssf		300000	no		yes	no	5	3	none		hours		2	no	None	145	99
404	87	76	182	no	no	no	no	yes	no	no	396	71	73	188	yes	no	no	no	no	no	no	1R	no	no	7	7	234	0	female	44	completedprimary	none		30000	no		yes	yes	2	2	none		minutes	30		no	None	179	108
438	102	90	150	no	no	no	no	yes	no	yes	428	92	85	159	no	no	no	no	no	no	no	1R	no	no	1	1	486	20	female	45	completedprimary	none		150000	no		yes	yes	2	3	none		minutes	5		no	None	145	89
392	60	81	193	no	no	no	no	no	no	no	405	58	79	183	no	no	no	no	no	no	no	1R	no	no	3	3	789	0	female	32	completedprimary	none		100000	no		no		7	7	none		minutes	30		yes	None	123	68
368	55	84	174	no	no	no	no	no	no	no	365	48	76	175	yes	no	no	no	no	no	no	1R	no	no	4	4	244	0	male	28	completedcollege	none		30000	no		yes	yes	7	7	none		hours		1	yes	None	120	74
438	97	77	211	no	no	no	no	no	no	no	428	76	83	204	no	no	no	no	no	no	no	1R	no	no	12	12	673	0	female	36	somesecondary	none		150000	no		yes	no	2	1	none		minutes	30		no	NONE	137	82
436	93	78	131	no	no	no	no	yes	no	no	419	83	79	125	no	no	no	no	no	no	no	1R	no	no	14	14	416	0	female	46	completedprimary	none		50000	no		no		6	5	none		minutes	30		no	None	136	83
418	78	76	154	no	no	no	no	no	no	no	418	79	79	150	no	no	no	no	no	no	no	1R	no	no	12	8	687	210	male	37	completedprimary	none		100000	yes	yes	yes	no	5	1	none		minutes	40		no	NONE	129	64
411	71	98	188	yes	no	no	no	no	no	no	402	64	98	170	yes	no	no	no	no	no	no	1R	no	no	1	1	434	0	male	37	completedprimary	none		120000	yes	no	yes	no	6	7	none		minutes	25		no	NONE	139	95
382	55	84	139	yes	no	yes	no	yes	no	yes	399	50	79	138	yes	no	no	no	no	no	no	1R	no	no	1	1	369	0	female	50	completedprimary	nssf		0	no		yes	no	4	6	none		minutes	30		no	None	146	79
409	77	70	139	no	no	no	no	no	no	no	418	88	61	135	no	no	no	no	no	no	no	1R	no	no	3	3	558	0	female	47	completedprimary	none		30000	no		yes	yes	7	3	none		minutes	30		no	NONE	128	89
395	55	78	159	no	no	no	no	no	no	no	405	69	71	128	no	no	no	no	no	no	no	1R	no	no	2	2	266	0	female	42	none	none		0	no		yes	yes	1	3	none		minutes	30		no	None	103	66
410	71	88	163	no	no	no	no	no	no	no	416	85	81	148	no	no	no	no	no	no	no	1R	no	no	4	4	537	0	female	19	completedsecondary	none		30000	no		yes	yes	3	1	none		minutes	5		no	None	124	81
401	83	78	167	no	no	no	no	yes	no	no	404	82	77	165	no	no	no	no	no	no	no	1R	no	no	7	7	382	0	female	50	none	none		100000	no		no		4	6	none		minutes	30		no	None	131	76
406	68	79	199	no	no	no	no	no	no	no	418	73	79	205	yes	no	no	no	no	no	no	1R	no	no	3	3	257	0	female	31	completedsecondary	none		90000	no		yes	yes	1	7	none		hours		2	yes	None	124	78
427	86	75	150	no	no	no	no	yes	no	no	424	82	75	145	no	no	no	no	no	no	no	1R	no	no	15	14	719	0	male	50	completedsecondary	none		50000	yes	no	yes	yes	6	7	none		minutes	15		no	None	134	82
416	57	94	165	no	no	no	no	no	no	no	431	62	94	161	no	no	yes	no	no	no	no	1R	no	no	8	7	337	0	male	54	completedprimary	none		20000	yes	yes	yes	yes	2	2	none		minutes	30		no	ISONIAZID PROPHYLAXIS TREATMENT	118	77
410	78	79	158	no	no	no	no	yes	no	no	438	85	80	153	no	no	no	no	no	no	no	1R	no	no	9	6	907	0	female	37	completedprimary	none		50000	no		yes	no	2	2	none		minutes	30		yes	None	126	70
442	76	96	192	no	no	no	no	no	no	no	415	76	91	179	no	no	no	no	no	no	no	1R	no	no	9	4	530	0	female	42	completedprimary	none		50000	no		yes	no	4	7	none		hours		2	no	None	126	82
432	91	86	173	yes	no	no	no	no	no	no	390	68	90	178	no	no	no	no	no	no	no	1R	no	no	1	1	950	48	male	38	completedprimary	none		140000	yes	yes	no		4	3	none		minutes	50		yes	None	124	76
447	74	78	149	no	no	no	no	no	no	no	435	77	72	160	no	no	no	no	no	no	no	1R	no	no	3	3	309	0	female	59	completedprimary	nhif		30000	no		yes	yes	5	5	none		minutes	40		no	NONE	118	73
426	86	83	162	no	no	no	no	no	no	no	419	101	67	156	no	no	no	no	no	no	no	1R	no	no	7	6	440	0	female	44	completedprimary	none		80000	no		yes	yes	7	2	none		minutes	30		yes	None	165	100
394	67	76	190	no	no	no	no	no	no	no	424	80	80	176	no	no	no	no	no	no	no	1R	no	no	2	2	418	0	male	53	someprimary	none		80000	yes	no	yes	yes	3	4	none		minutes	20		no	NONE	124	83
422	83	82	117	no	no	no	no	yes	no	no	420	79	83	121	no	no	no	no	no	no	no	1R	no	no	9	9	287	0	female	67	completedsecondary	nhif		0	no		yes	yes	5	6	hypertension none		minutes	0		no	None	130	84
414	59	102	192	no	no	yes	no	no	no	no	417	66	99	169	no	no	no	no	no	no	no	1R	no	no	3	3	576	0	male	56	completedsecondary	none		450000	no		yes	no	3	5	none		minutes	20		no	None	152	78
423	74	87	155	no	no	no	yes	no	no	yes	417	68	83	159	no	no	no	yes	no	no	yes	1R	no	no	11	8	390	0	female	44	completedcollege	nhif		500000	no		yes	yes	5	5	none		minutes	25		no	NONE	142	87
427	82	82	182	no	no	no	no	no	no	yes	417	67	88	170	no	no	no	no	no	no	yes	1R	no	no	4	4	291	0	female	51	completedprimary	none		500000	no		yes	yes	6	7	none		minutes	30		no	NONE	108	73
437	76	78	93	no	no	no	no	yes	no	no	420	82	68	118	no	no	no	no	no	no	no	1R	no	no	3	3	152	0	female	48	someprimary	none		15000	no		yes	yes	3	1	none		minutes	15		dn	None	105	70
384	61	90	167	no	no	no	no	no	no	no	398	57	87	162	no	no	no	no	no	no	no	1R	no	no	1	1	591	0	male	35	completedprimary	none		500000	no		no		7	5	none		minutes	50		no	NONE	125	62
410	71	79	158	no	no	no	no	no	no	no	399	66	76	159	no	no	no	no	no	no	no	1R	no	no	10	10	527	0	female	50	completedprimary	none		15000	no		yes	yes	6	3	none		minutes	15		no	None	118	64
433	78	105	172	no	no	no	no	no	no	no	417	71	101	169	no	no	yes	no	no	no	no	1R	no	no	7	7	102	0	male	58	completedprimary	none		80000	yes	no	yes	yes	3	1	none		minutes	40		no	NONE	175	116
412	52	83	161	no	no	no	no	no	no	no	402	55	79	152	no	no	no	no	no	no	no	other	yes	yes	3	3	297	0	female	54	completedprimary	none		100000	no		no		7	7	none		minutes	30		no	ISONIAZID PROPHYLAXIS TREATMENT	135	67
378	59	76	151	no	no	no	no	no	no	no	371	58	74	151	no	no	no	no	no	no	no	1R	no	no	14	14	746	0	female	55	none	none		45000	no		yes	yes	5	5	none		minutes	20		no	None	141	73
403	83	79	156	no	no	no	no	no	no	no	401	78	83	163	no	no	no	no	no	no	no	1R	no	no	2	2	55	68	male	58	completedprimary	none		15000	yes	no	yes	no	2	4	none		minutes	45		no	NONE	135	89
407	73	77	161	yes	no	no	no	no	no	no	400	73	70	148	yes	no	no	no	no	no	no	1R	no	no	5	5	873	0	female	28	completedsecondary	none		100000	no		no		7	7	hypertension		minutes	15		no	None	151	89
502	74	92	224	yes	no	no	no	yes	no	yes	463	70	102	216	yes	no	no	yes	no	no	yes	1R	no	no	1	1	0	0	male	67	completedcollege	none		0	yes	no	yes	no	3	5	hypertension diabetes		minutes	0		no	Ant diabetic and ant hypertension	216	119
431	96	84	153	no	no	no	no	yes	no	no	422	99	80	140	no	no	no	no	no	no	no	1R	no	no	2	2	264	0	female	38	completedprimary	none		100000	no		yes	yes	2	1	none		minutes	0		no	None	144	91
420	73	79	172	no	no	no	no	no	no	no	421	83	85	165	no	no	no	no	no	no	no	1R	no	no	4	4	589	0	female	34	somesecondary	none		50000	no		yes	no	5	1	none		hours		2	no	NONE	120	74
455	90	73	144	no	no	no	no	yes	no	no	443	84	77	140	no	no	no	no	no	no	no	1R	no	no	4	4	690	0	female	31	completedsecondary	none		150000	no		yes	yes	3	3	none		minutes	5		no	None	121	80
423	93	75	186	no	no	no	no	no	no	no	414	80	78	189	no	no	no	no	no	no	no	1R	no	no	4	4	284	0	female	48	none	none		60000	no		yes	yes	3	3	hypertension		hours		2	no	NONE	178	112
444	74	87	179	yes	no	no	no	yes	no	yes	420	70	90	181	yes	no	no	no	no	no	yes	1R	no	no	2	2	618	0	female	73	none	other	Msamahani wa wazee	50000	yes	no	no		3	3	hypertension none		hours		1	no	None	181	98
421	72	70	157	no	no	no	no	no	no	no	396	51	75	153	no	no	no	no	no	no	no	1R	no	no	1	1	329	0	female	47	someprimary	none		100000	no		no		5	6	none		hours		2	no	NONE	125	80
435	74	86	172	no	no	no	no	no	no	no	427	78	87	169	no	no	no	no	no	no	no	1R	no	no	4	4	433	0	female	57	completedprimary	none		150000	no		no		7	7	none		minutes	5		no	None	148	92
421	68	75	166	no	no	no	no	no	no	no	414	67	75	171	no	no	no	no	no	no	no	1R	no	no	13	4	722	54	female	43	completedprimary	none		150000	no		no		3	2	none		minutes	15		no	None	127	76
456	87	90	164	no	no	no	no	yes	no	yes	430	97	66	158	no	no	no	no	no	no	no	1G	no	no	1	1	530	0	female	59	completedprimary	nhif		300000	no		yes	yes	4	1	none		minutes	30		no	Dk	181	96
422	77	80	156	no	no	no	no	no	no	no	416	81	80	153	no	no	no	no	no	no	no	1R	no	no	3	3	605	0	female	47	somesecondary	none		200000	no		yes	no	7	7	none		minutes	15		yes	NONE	157	96
416	70	79	141	no	no	no	no	no	no	no	395	63	73	129	no	no	no	no	no	no	no	1R	no	no	9	6	393	0	female	33	completedsecondary	nhif		0	no		no		3	7	none		minutes	25		no	NONE	120	85
433	73	78	151	no	no	no	no	no	no	yes	419	66	80	160	no	no	no	no	no	no	yes	1R	no	no	5	5	758	0	female	45	completedprimary	none		60000	no		yes	yes	2	1	hypertension		minutes	30		no	None	169	100
396	50	95	208	no	no	yes	no	no	no	yes	366	60	99	177	no	no	yes	no	no	no	yes	1R	no	no	6	4	620	0	male	44	somecollege	none		40000	yes	yes	yes	yes	2	1	none		hours		2	yes	NONE	110	72
381	93	71	156	no	no	no	no	yes	no	no	389	76	75	156	no	no	no	no	no	no	no	1R	no	no	6	5	532	0	male	67	completedprimary	none		80000	yes	no	yes	no	2	1	none		minutes	30		no	Cotrimoxazole	122	87
434	74	82	179	no	no	no	no	no	no	yes	415	59	75	159	no	no	no	no	no	no	yes	1R	no	no	8	8	709	0	female	41	somecollege	none		250000	no		no		3	4	none		minutes	45		dn	None	117	72
429	64	80	172	yes	no	no	no	no	no	no	427	76	87	156	yes	no	no	no	no	no	no	1R	no	no	2	2	425	199	male	38	completedprimary	none		200000	yes	yes	yes	yes	2	5	none		minutes	30		no	None	116	81
441	79	98	132	no	no	no	no	yes	no	no	451	74	97	131	no	no	no	no	no	no	no	1R	no	no	10	6	513	0	female	35	someprimary	none		90000	no		yes	no	3	7	none		minutes	20		no	None	140	67
463	99	80	151	yes	no	no	no	no	no	yes	424	77	79	158	no	no	no	no	no	no	no	1R	no	no	10	10	796	20	female	67	someprimary	none		0	no		no		3	4	hypertension		minutes	30		no	None	157	157
437	76	83	158	no	no	no	no	no	no	no	435	72	79	161	no	no	no	no	no	no	no	1R	no	no	13	13	695	0	female	56	completedcollege	none		450000	no		yes	no	5	3	none		minutes	45		no	IPT	134	74
447	87	87	186	no	no	no	no	yes	no	no	423	67	88	186	yes	no	no	no	no	no	no	1R	no	no	5	5	417	0	male	58	completedprimary	none		60000	no		yes	no	6	6	none		minutes	30		yes	None	165	89
442	100	82	142	no	no	no	no	yes	no	no	427	102	81	141	no	no	no	no	no	no	no	1R	no	no	3	3	824	0	female	32	completedsecondary	none		200000	no		yes	yes	7	3	none		minutes	30		no	None	138	87
406	64	80	161	no	no	no	no	no	no	no	413	66	75	157	no	no	no	no	no	no	no	1R	no	no	4	4	501	0	male	48	completedprimary	none		15000	yes	no	yes	yes	5	3	none		minutes	30		no	None	139	79
406	74	96	178	yes	no	yes	no	no	no	no	389	66	84	216	no	no	yes	no	no	no	no	1R	no	no	1	1	151	0	male	27	somesecondary	none		50000	no		yes	yes	3	5	none		minutes	30		no	ISONIAZID PROPHYLAXIS TREATMENT	136	84
413	71	84	175	yes	no	yes	no	yes	no	no	412	71	82	161	no	no	no	no	no	no	no	1R	no	no	10	10	415	0	male	48	completedprimary	none		60000	yes	yes	yes	no	2	2	none		minutes	30		no	None	114	74
432	101	83	138	no	no	no	no	yes	no	no	436	102	71	130	no	no	no	no	no	no	no	1R	no	no	9	9	723	0	female	43	completedsecondary	none		100000	no		yes	no	7	5	none		hours		2	no	None	137	95
462	87	90	197	yes	no	no	no	no	no	no	444	82	90	192	no	no	no	no	no	no	no	1R	no	no	11	10	1103	0	female	57	completedprimary	none		100000	no		no		3	7	none		minutes	40		yes	None	138	87
427	78	79	181	no	no	no	no	no	no	no	441	72	79	184	no	no	no	no	no	no	no	1R	no	no	2	2	291	0	female	41	somesecondary	none		50000	no		no		1	0	stroke		hours		2	no	None	103	63
404	58	79	153	yes	no	no	no	yes	no	no	425	55	83	148	yes	no	no	no	no	no	no	1R	no	no	2	2	84	0	female	52	none	none		20000	no		yes	no	7	7	none		hours		1	no	None	142	93
422	76	82	152	no	no	no	no	no	no	no	431	98	84	145	no	no	no	no	no	no	no	1R	no	no	9	9	1020	0	female	48	completedprimary	none		80000	no		yes	no	2	1	none		minutes	60		no	None	129	91
404	63	85	159	no	no	no	no	no	no	no	417	65	81	162	no	no	no	no	no	no	no	1R	no	no	1	1	567	0	female	38	completedprimary	none		50000	no		yes	no	2	1	none		minutes	15		yes	None	122	80
428	66	85	165	no	no	no	no	no	no	no	408	70	77	157	no	no	no	no	no	no	no	1R	no	no	9	9	669	0	female	43	completedprimary	none		60000	no		yes	no	2	3	none		hours		1	yes	None	147	86
402	75	69	193	yes	no	no	no	no	no	no	388	60	72	207	yes	no	no	no	no	no	no	1R	no	no	4	4	828	0	female	47	completedprimary	none		70000	no		yes	yes	7	3	none		minutes	45		yes	None	119	70
453	82	119	131	no	RBBB	no	no	no	no	yes	436	65	124	146	no	RBBB	no	no	no	no	no	1R	no	no	4	4	998	0	female	75	none	none		0	no		yes	no	5	2	none		minutes	0		no	None	132	80
423	81	86	157	no	no	no	no	no	no	no	446	93	92	161	no	no	no	no	no	no	no	1R	no	no	10	10	234	0	female	51	completedprimary	none		70000	no		yes	yes	7	2	none		hours		1	no	None	170	108
405	80	74	154	no	no	no	no	no	no	yes	387	91	74	149	no	no	no	no	no	no	yes	1R	no	no	2	2	296	498000	female	30	completedsecondary	none		40000	no		yes	yes	5	2	none		minutes	30		no	Amoxicilin	90	59
433	80	74	188	yes	no	no	no	yes	no	no	396	67	76	189	no	no	no	no	no	no	no	1R	no	no	4	4	325	94	male	51	completedprimary	none		100000	yes	no	yes	yes	2	2	none		minutes	20		no	None	104	84
442	101	79	175	no	no	on	no	no	no	no	462	93	78	183	no	no	no	no	no	no	no	1R	no	no	1	1	940	0	female	37	completedprimary	none		20000	no		yes	yes	5	3	none		minutes	30		yes	ISONIAZID PROPHYLAXIS TREATMENT	112	79
442	75	81	158	no	no	no	no	no	no	no	420	75	80	164	no	no	no	no	no	no	no	1R	no	no	1	1	555	0	female	58	completedprimary	nhif		40000	no		yes	yes	5	4	hypertension		hours		2	no	NONE	155	98
443	73	97	193	no	no	no	no	no	no	yes	431	79	90	166	no	no	no	no	no	no	no	other	yes	yes	7	3	839	35680	female	47	completedprimary	none		50000	no		yes	yes	5	5	hypertension		minutes	15		no	NONE	144	89
446	84	68	165	no	no	no	no	no	no	no	433	77	74	160	no	no	no	no	no	no	no	1R	no	no	3	3	377	0	female	45	completedprimary	nhif		100000	no		yes	no	3	6	none		minutes	5		no	None	135	91
439	68	78	142	no	no	no	no	no	no	no	418	67	70	146	no	no	no	no	no	no	yes	1R	no	no	1	1	339	0	female	42	completedprimary	none		100000	no		yes	yes	7	2	none		minutes	60		yes	NONE	124	89
413	65	84	165	no	no	no	no	yes	no	no	390	67	77	146	no	no	no	no	no	no	yes	1R	no	no	2	2	124	0	female	43	completedprimary	none		0	no		no		3	3	hypertension		minutes	20		no	None	209	114
404	69	72	135	no	no	no	no	no	no	no	416	73	74	146	no	no	no	no	no	no	no	1R	no	no	6	6	308	47	female	45	completedprimary	none		35000	yes	no	yes	yes	6	6	none		minutes	30		no	None	160	103
432	87	72	158	yes	no	no	no	no	no	no	416	79	80	153	no	no	no	no	no	no	no	1R	no	no	4	4	292	0	female	43	completedprimary	nhif		60000	no		yes	yes	5	4	none		minutes	60		no	NONE	108	66
431	71	82	142	no	no	no	no	no	no	no	415	70	85	135	no	no	no	no	no	no	yes	1R	no	no	2	2	815	0	female	30	somesecondary	none		100000	no		no		7	3	none		hours		30	no	None	111	76
426	86	72	134	no	no	no	no	no	no	no	400	72	73	141	no	no	no	no	no	no	yes	1R	no	no	3	3	585	0	female	23	completedsecondary	none		250000	no		yes	no	2	6	none		minutes	30		no	None	101	74
449	97	82	190	yes	no	no	no	no	no	no	430	90	82	187	yes	no	no	no	no	no	yes	1R	no	no	3	3	418	0	female	42	completedprimary	none		60000	no		yes	no	3	5	none		hours		2	no	NONE	119	69
431	88	80	171	no	no	no	no	no	no	yes	430	86	79	189	no	no	no	no	no	no	no	1R	yes	no	11	7	805	0	female	49	completedprimary	none		80000	no		yes	yes	7	2	hypertension		hours		1	no	None	169	99
399	69	76	170	no	no	no	no	no	no	no	399	71	75	167	no	no	no	no	no	no	no	1R	no	no	11	11	568	80	female	52	completedprimary	none		50000	no		yes	yes	4	1	none		minutes	60		yes	NONE	145	94
434	83	82	153	yes	no	no	no	no	no	no	437	86	76	143	yes	no	no	no	no	no	no	1R	no	no	1	1	485	1335	female	48	completedcollege	none		20000	no		yes	yes	7	7	none		minutes	20		no	None	162	99
451	61	74	158	no	no	no	no	no	no	no	430	61	76	156	no	no	no	no	no	no	no	1R	no	no	5	3	819	0	female	65	none	none		30000	no		yes	no	4	1	hypertension		minutes	60		yes	NONE	208	79
448	67	96	144	yes	no	no	no	no	no	no	443	73	88	144	yes	no	no	no	no	no	no	1R	no	no	8	7	1115	0	female	41	none	none		90000	no		yes	yes	1	1	none		minutes	5		yes	None	122	84
423	78	84	141	no	no	no	no	no	no	yes	429	63	82	195	no	no	no	no	no	no	no	1R	no	no	9	9	365	0	female	49	completedprimary	none		100000	no		yes	yes	6	6	none		minutes	15		no	None	137	84
417	71	74	145	no	no	no	no	no	no	no	430	82	77	143	no	no	no	no	no	no	no	1R	no	no	13	12	879	0	female	52	completedprimary	none		20000	no		yes	yes	2	1	none		hours		2	yes	NONE	135	98
409	65	89	148	no	no	no	no	no	no	no	403	71	83	147	no	no	no	no	no	no	no	1R	no	no	4	4	695	0	female	63	completedprimary	none		10000	yes	no	yes	no	4	1	none		minutes	0		dn	None	143	81
411	67	88	185	yes	no	no	no	no	no	no	415	82	90	169	no	no	no	no	no	no	no	1R	no	no	3	3	544	0	female	25	completedprimary	none		0	no		yes	yes	3	1	none		hours		1	no	None	110	72
437	80	73	132	no	no	no	no	no	no	no	427	69	74	160	yes	no	no	no	no	no	no	1R	no	no	10	10	511	0	female	51	completedprimary	none		60000	no		yes	no	3	7	hypertension		minutes	60		yes	NONE	168	113
396	70	85	195	no	no	no	no	no	no	no	417	88	87	184	no	no	no	no	no	no	no	1R	no	no	2	2	160	56	male	57	completedcollege	none		25000	yes	no	yes	yes	3	2	none		minutes	15		no	None	128	82
453	75	81	157	no	no	no	no	no	no	no	422	80	80	163	no	no	no	no	no	no	no	other	no	no	10	8	604	0	female	53	completedprimary	none		20000	no		yes	no	6	6	none		minutes	0		yes	None	128	80
452	76	78	185	no	no	no	no	no	no	yes	430	71	70	180	no	no	no	no	no	no	yes	1R	no	no	3	3	492	0	female	33	completedprimary	none		100000	no		yes	yes	7	7	none		minutes	60		yes	NONE	110	66
427	78	81	171	no	no	no	no	no	no	no	430	77	74	159	no	no	no	no	no	no	no	1R	no	no	2	2	389	241	female	36	completedprimary	none		50000	no		yes	no	3	5	kidneydisease		minutes	0		yes	None	133	80
394	66	91	205	yes	no	yes	no	no	no	no	367	56	95	226	yes	no	yes	no	no	no	no	1R	no	no	10	10	473	0	male	51	completedprimary	none		100000	yes	no	yes	no	7	7	none		hours		3	no	NONE	137	68
416	80	64	143	no	no	no	no	no	no	no	414	74	70	159	no	no	no	yes	no	no	no	1R	no	no	5	4	684	0	female	33	completedcollege	nssf		30000	no		no		3	7	none		minutes	10		no	None	104	62
416	85	74	165	no	no	no	no	no	no	no	415	85	73	157	no	no	no	no	no	no	no	1R	no	no	11	11	659	0	female	47	completedsecondary	none		80000	no		yes	no	4	3	none		minutes	45		no	None	120	63
427	81	79	174	no	no	no	no	no	no	no	414	76	73	186	no	no	no	no	no	no	no	1R	no	no	8	7	438	35	male	62	somesecondary	ichf		400000	yes	no	yes	yes	3	2	none		minutes	30		no	None	128	86
480	87	132	178	no	LBBB	no	no	no	no	yes	472	79	135	190	no	LBBB	no	no	no	no	yes	1R	no	no	1	1	399	0	female	45	completedprimary	none		30000	no		yes	yes	3	3	stroke		minutes	40		no	None	142	94
437	67	87	150	no	no	no	no	no	no	yes	431	63	87	133	no	no	no	no	no	no	no	1R	no	no	8	8	703	0	female	36	completedprimary	none		60000	no		yes	no	4	4	none		hours		2	yes	None	120	80
434	70	90	130	yes	no	no	no	no	no	no	408	57	90	149	yes	no	no	no	no	no	no	1R	no	no	2	2	316	0	male	44	none	none		30000	yes	yes	yes	yes	1	1	none		minutes	30		no	None	130	74
424	66	84	158	no	no	no	no	no	no	no	411	55	86	155	no	no	no	no	no	no	no	1R	no	no	3	3	277	0	male	52	completedprimary	none		130000	yes	no	yes	no	6	6	none		minutes	60		no	None	117	78
441	94	65	135	yes	no	no	no	no	no	no	446	77	70	147	no	no	no	yes	no	no	yes	1R	no	no	12	12	553	0	female	63	someprimary	none		0	no		no		5	3	none		minutes	15		dn	None	130	75
418	73	70	144	no	no	no	no	no	no	yes	418	76	72	129	no	no	no	yes	no	no	yes	other	no	no	10	10	470	131	male	73	completedprimary	none		20000	yes	no	yes	no	7	4	none		minutes	60		no	NONE	131	75
395	58	74	171	no	no	no	no	no	no	yes	407	69	71	165	no	no	no	no	no	no	no	1R	no	no	2	2	617	0	female	39	completedprimary	none		0	yes	no	yes	yes	1	1	none		minutes	30		yes	None	121	84
428	65	75	177	no	no	no	no	no	no	yes	441	71	81	165	no	no	no	no	no	no	no	1R	no	no	3	3	351	0	female	50	completedprimary	ichf		50000	no		yes	no	7	7	none		hours		2	no	NONE	143	80
416	82	93	173	no	no	no	no	no	no	no	420	81	86	167	no	no	no	no	no	no	yes	1R	no	no	11	3	579	0	female	32	completedprimary	none		50000	no		yes	no	3	4	none		minutes	0		no	None	117	65
366	62	81	177	yes	no	yes	no	no	no	no	377	64	96	177	yes	no	yes	no	no	no	no	1R	no	no	1	1	619	0	male	30	completedprimary	none		40000	no		yes	no	4	5	none		minutes	60		no	NONE	133	94
400	69	69	135	no	no	no	no	no	no	yes	441	86	74	144	no	no	no	no	no	no	yes	1R	no	no	8	8	771	0	female	48	completedprimary	none		0	no		yes	yes	6	4	none		minutes	15		no	None	120	82
395	59	74	145	no	no	no	no	no	no	no	398	63	68	152	no	no	no	no	no	no	no	1R	no	no	2	2	470	0	female	36	someprimary	none		50000	no		yes	no	6	2	none		hours		2	no	NONE	129	84
441	74	73	162	yes	no	no	no	no	no	yes	421	70	76	167	no	no	no	no	no	no	yes	1R	no	no	8	8	409	0	female	60	completedprimary	none		80000	yes	yes	yes	no	3	6	none		minutes	0		no	None	117	71
425	94	82	148	no	no	no	no	no	no	no	419	67	73	144	no	no	no	no	no	no	no	1R	no	no	9	9	457	0	female	52	completedprimary	none		30000	no		yes	yes	4	7	none		minutes	60		no	None	136	81
417	73	67	197	no	no	no	no	no	no	no	438	73	71	177	no	no	no	no	no	no	no	1R	no	no	6	6	402	0	female	40	completedprimary	none		50000	no		yes	yes	6	2	none		minutes	60		no	None	120	79
445	84	89	166	no	no	no	no	no	no	yes	426	62	93	176	no	no	no	no	no	no	yes	1R	no	no	1	1	650	114	female	32	somesecondary	none		150000	no		no		1	1	none		minutes	30		no	None	148	85
426	88	84	164	no	no	no	no	no	no	no	415	76	88	172	no	no	no	no	no	no	no	1R	no	no	9	9	511	0	female	41	completedprimary	none		250000	no		no		4	3	none		minutes	45		no	NONE	122	83
403	64	81	177	yes	no	no	no	no	no	no	420	83	79	156	yes	no	no	no	no	no	no	1R	no	no	8	8	185	0	male	60	completedprimary	none		100000	yes	no	yes	yes	3	1	none		hours		2	no	NONE	138	92
459	69	112	151	no	no	no	no	no	no	yes	449	68	108	175	no	no	no	no	no	no	no	1R	no	no	10	10	508	0	male	75	somesecondary	none		15000	yes	no	yes	yes	7	4	none		minutes	45		no	ISONIAZID PROPHYLAXIS TREATMENT	123	81
402	70	75	154	yes	no	no	no	no	no	no	411	65	78	180	yes	no	yes	no	no	no	no	1R	no	no	8	8	257	0	male	52	completedprimary	none		100000	no		yes	yes	1	2	none		minutes	60		no	NONE	160	105
424	71	76	136	no	no	no	no	no	no	no	443	87	71	133	no	no	no	no	no	no	no	1R	no	no	6	6	584	0	female	48	completedprimary	none		30000	no		yes	no	4	7	none		hours		2	no	None	114	74
411	68	75	149	yes	no	no	no	no	no	no	396	59	80	148	yes	no	no	no	no	no	no	1R	no	no	2	2	241	28	female	42	somecollege	nhif		30000	no		yes	no	3	6	none		minutes	30		yes	NONE	142	92
433	81	83	153	no	no	no	no	no	no	yes	427	85	80	159	no	no	no	no	no	no	no	1R	no	no	9	9	622	0	male	62	completedsecondary	none		150000	no		no		7	7	none		minutes	10		no	None	137	72
417	66	73	178	yes	no	no	no	no	no	no	413	55	73	178	yes	no	no	no	no	no	no	1R	no	no	4	4	627	0	male	41	completedprimary	none		200000	yes	no	yes	yes	4	1	none		minutes	60		yes	ISONIAZID PROPHYLAXIS TREATMENT	113	73
409	57	77	147	no	no	no	no	no	no	yes	427	58	69	142	no	no	no	no	no	no	no	1R	no	no	1	1	624	0	female	46	completedsecondary	none		60000	no		yes	no	3	7	none		minutes	20		no	None	129	79
417	101	66	158	no	no	no	no	no	no	no	416	96	72	159	no	no	no	no	no	no	no	1R	no	no	3	3	625	0	female	29	somesecondary	none		45000	no		no		2	5	none		minutes	40		no	NONE	135	72
397	78	60	170	no	no	no	no	no	no	no	393	75	62	164	no	no	no	no	no	no	no	1R	no	no	9	9	325	0	female	40	completedprimary	none		50000	no		yes	yes	7	7	none		minutes	40		no	None	126	85
441	68	85	125	no	no	no	no	no	no	no	407	57	94	118	no	no	no	no	no	no	no	1R	no	no	3	3	428	0	female	51	completedprimary	nhif		120000	yes	no	yes	yes	4	7	none		hours		2	no	None	134	84
415	75	85	192	no	no	no	no	no	no	no	420	77	77	185	no	no	no	no	no	no	yes	1R	no	no	8	8	766	0	female	47	completedprimary	none		20000	no		no		5	4	none		minutes	15		no	NONE	121	79
405	78	75	161	no	no	no	no	no	no	no	394	74	77	168	no	no	no	no	no	no	no	1R	no	no	17	17	693	0	female	43	completedprimary	none		80000	no		yes	yes	7	7	none		minutes	30		yes	None	124	79
451	66	82	184	no	no	no	no	no	no	no	441	76	86	181	no	no	no	no	no	no	no	1R	no	no	5	5	516	0	female	56	none	none		20000	no		no		5	2	hypertension		hours		2	yes	NONE	158	93
413	77	84	144	no	no	no	no	no	no	no	405	69	90	155	no	no	no	no	no	no	no	1R	no	yes	6	6	225	0	female	34	completedcollege	ichf		250000	no		no		0	1	none		hours		1	no	None	125	86
439	70	80	194	no	no	no	no	no	no	no	434	79	79	198	no	no	no	no	no	no	no	1R	no	no	2	2	380	21	female	51	completedprimary	none		30000	no		yes	yes	3	5	none		minutes	30		no	NONE	137	81
427	90	78	160	no	no	no	no	no	no	no	435	115	81	157	no	no	no	no	no	no	no	1R	no	no	1	1	442	0	female	46	completedcollege	none		0	no		yes	yes	7	6	none		minutes	15		yes	None	196	112
428	71	74	157	no	no	no	no	no	no	no	408	55	77	211	yes	no	no	yes	no	no	no	1R	no	no	10	5	629	0	female	70	completedprimary	none		15000	no		no		5	3	none		minutes	40		no	NONE	121	64
385	75	100	164	no	no	yes	no	no	no	no	385	71	100	164	no	no	no	no	no	no	no	1R	no	no	2	2	397	0	male	42	completedprimary	none		100000	yes	yes	yes	yes	6	5	none		minutes	50		no	NONE	124	72
406	77	89	169	no	no	no	no	no	no	no	412	57	90	223	no	no	no	no	no	no	no	1R	no	no	6	6	412	0	female	43	completedprimary	none		100000	yes	no	yes	yes	7	7	none		hours		2	yes	None	116	80
464	85	86	150	no	no	no	no	no	no	no	437	81	82	145	no	no	no	no	no	no	yes	1P	no	yes	2	2	186	328	female	44	completedprimary	none		100000	no		yes	yes	2	1	none		minutes	45		no	NONE	132	82
416	77	78	193	no	no	no	no	no	no	no	426	76	75	198	no	no	no	no	no	no	yes	1R	no	no	2	2	555	0	female	22	completedprimary	none		50000	yes	yes	yes	yes	5	3	none		minutes	50		no	NONE	95	66
429	61	75	219	no	no	no	no	no	no	yes	418	64	77	198	no	no	no	no	no	no	yes	1R	no	no	8	7	664	0	female	43	completedprimary	none		50000	no		no		2	3	none		minutes	30		no	None	107	66
398	67	81	153	no	no	yes	no	no	no	no	369	58	73	162	no	no	no	no	no	no	no	1R	no	no	2	2	111	0	female	27	completedsecondary	none		100000	no		yes	yes	3	5	none		hours		2	no	None	125	78
425	63	80	149	no	no	no	no	no	no	no	421	56	77	143	no	no	no	no	no	no	yes	1R	no	no	3	3	551	0	female	38	completedprimary	none		15000	no		yes	no	5	2	hypertension		minutes	15		no	None	99	59
395	63	79	180	no	no	yes	no	no	no	no	392	68	78	179	no	no	no	no	no	no	no	1R	no	no	6	5	182	0	male	54	none	none		300000	yes	yes	no		7	4	none		hours		2	no	None	124	70
426	82	82	171	no	no	no	no	no	no	no	429	76	80	171	no	no	no	no	no	no	no	1R	no	no	11	11	287	0	female	54	someprimary	none		5000	no		yes	no	3	1	none		minutes	30		no	None	114	75
425	71	81	156	no	no	no	no	no	no	no	379	62	76	146	no	no	no	no	no	no	yes	1R	no	no	6	6	536	0	female	36	completedprimary	none		55000	no		yes	no	7	7	none		hours		1	no	None	136	83
435	73	78	158	no	no	no	no	no	no	yes	392	50	82	149	no	no	no	no	no	no	yes	1R	no	no	5	5	450	0	female	46	completedprimary	none		0	no		yes	yes	2	2	none		minutes	30		no	None	143	85
457	88	95	144	no	no	no	no	no	no	no	439	96	91	147	no	no	no	yes	no	no	no	1R	no	no	3	3	547	0	female	62	completedprimary	none		90000	no		no		5	3	none		minutes	30		no	None	178	107
424	56	87	149	no	no	no	no	no	no	no	432	62	86	159	no	no	no	no	no	no	no	1R	no	no	4	4	547	0	female	58	completedprimary	none		30000	no		yes	no	1	2	none		hours		2	no	Dk	133	84
435	81	80	169	no	no	no	no	no	no	no	424	103	78	167	no	no	no	no	no	no	no	1R	no	no	7	7	87	0	female	53	completedprimary	none		0	no		yes	no	6	6	none		minutes	0		yes	None	116	80
405	84	74	150	no	no	no	no	no	no	no	384	67	78	156	no	no	no	no	no	no	no	1R	no	no	1	1	348	0	male	40	completedprimary	none		100000	no		yes	yes	5	4	none		minutes	30		no	Dk	127	70
391	62	79	146	no	no	no	no	no	no	no	388	65	69	151	no	no	no	no	no	no	no	1R	no	no	7	7	396	0	male	44	completedprimary	none		0	yes	yes	yes	no	5	2	none		minutes	45		no	None	107	66
412	63	82	152	no	no	no	no	no	no	no	430	76	84	147	no	no	no	no	no	no	no	1R	no	no	2	2	429	0	male	51	somesecondary	nssf		100000	no		yes	no	6	5	none		minutes	30		no	None	133	90
444	83	70	156	no	no	no	no	no	no	no	442	93	76	162	no	no	no	no	no	no	no	1R	no	no	4	4	242	46	female	48	completedprimary	none		50000	no		yes	yes	3	5	none		minutes	20		yes	None	134	90
415	57	92	144	yes	no	no	no	no	no	no	412	57	88	137	yes	no	no	no	no	no	no	1R	no	no	3	3	689	0	male	57	completedprimary	none		350000	no		yes	yes	7	2	none		minutes	45		no	None	100	64
388	69	78	157	no	no	no	no	no	no	no	387	66	82	151	no	no	no	no	no	no	no	1R	no	no	3	3	570	63	male	51	completedprimary	none		150000	yes	yes	yes	yes	2	2	none		hours		2	no	None	128	80
406	62	84	187	yes	no	no	no	no	no	no	398	66	77	191	yes	no	no	no	no	no	no	2H	yes	no	15	15	290	0	female	59	completedprimary	none		60000	yes	no	yes	yes	7	7	none		hours		2	yes	Septrin	175	78
386	96	77	175	no	no	no	no	no	no	no	398	88	74	180	no	no	no	no	no	no	no	1R	no	no	3	3	289	0	male	42	completedprimary	none		500000	no		yes	yes	5	2	none		minutes	30		no	None	126	96
447	92	90	136	yes	no	no	no	no	no	no	454	90	88	136	yes	no	no	yes	no	no	yes	1R	no	no	5	5	377	0	female	50	completedprimary	none		100000	no		no		6	2	none		minutes	0		no	None	165	105
448	107	85	166	no	no	no	no	no	no	no	436	79	81	170	yes	no	no	no	no	no	no	1R	no	no	3	3	714	156	male	44	completedprimary	none		100000	yes	yes	yes	yes	3	7	none		minutes	30		no	None	129	73
430	70	76	176	no	no	no	no	no	no	no	427	65	74	162	no	no	no	no	no	no	no	1R	no	no	4	4	516	61	female	47	completedprimary	none		0	no		yes	yes	7	1	none		minutes	0		no	None	115	87
412	70	92	176	no	no	no	no	no	no	yes	419	76	96	170	no	no	no	no	no	no	no	1R	no	no	1	1	1363	0	female	46	completedprimary	nhif		15000	no		yes	yes	3	2	none		minutes	20		no	None	148	91
391	59	90	148	no	no	no	no	no	no	no	480	68	99	138	no	no	no	yes	no	no	yes	1R	no	no	6	6	306	0	female	47	completedprimary	none		0	yes	no	yes	yes	6	5	none		minutes	15		dn	None	104	74
419	59	84	114	no	no	no	no	no	no	no	423	74	71	123	no	no	no	yes	no	no	no	1R	no	no	3	3	154	0	female	62	completedprimary	none		20000	no		yes	no	2	1	none		minutes	45		no	None	173	81
426	84	84	157	yes	no	yes	no	no	no	no	419	96	71	149	no	no	no	no	yes	no	no	1R	no	no	1	1	17	354	male	57	completedcollege	none		500000	no		yes	yes	6	5	none		minutes	45		no	None	104	83
466	80	72	177	no	no	no	no	no	no	no	446	77	72	183	no	no	no	no	no	no	no	1R	no	no	8	6	773	0	female	55	completedprimary	none		130000	no		yes	no	7	7	hypertension		hours		2	no	None	156	98
381	57	83	178	yes	no	no	no	no	no	yes	402	67	83	163	yes	no	no	no	no	no	no	1R	no	no	10	8	607	0	female	53	completedprimary	none		0	no		yes	no	3	1	none		hours		2	no	None	106	67
454	88	78	182	no	no	no	no	no	no	yes	400	77	79	174	no	no	no	no	no	no	yes	1R	no	no	3	3	390	0	female	47	completedprimary	none		100000	no		yes	no	7	2	none		hours		2	yes	NONE	111	73
412	81	85	163	yes	no	yes	no	no	no	no	430	84	85	164	no	no	no	no	no	no	yes	other	yes	yes	7	6	58	144	male	38	somesecondary	none		150000	yes	no	no		1	5	none		minutes	45		no	None	135	77
398	61	86	152	no	no	no	no	no	no	no	425	83	89	145	no	no	no	no	no	no	no	1R	no	no	4	4	458	19	female	32	someprimary	none		40000	yes	yes	yes	yes	5	3	none		minutes	50		no	NONE	122	84
398	74	87	154	yes	no	no	no	no	no	no	402	66	81	150	no	no	no	no	no	no	no	1R	no	no	12	8	563	0	female	38	completedprimary	none		0	no		yes	no	3	1	none		minutes	10		no	None	122	71
444	82	83	161	no	no	no	no	no	no	no	437	84	81	150	no	no	no	no	no	no	no	1P	no	yes	10	7	529	0	female	43	completedprimary	nhif		400000	no		no		2	5	hypertension		minutes	15		no	ANT HYPERTENSIVE	154	106
399	76	77	167	yes	no	no	no	no	no	no	429	85	79	154	yes	no	no	no	no	no	no	1R	no	no	2	2	72	75	female	42	completedprimary	none		0	no		yes	yes	1	5	none		minutes	45		no	None	159	93
465	90	73	176	no	no	no	yes	no	no	yes	440	99	82	196	no	no	no	no	no	no	yes	1R	no	no	5	5	162	0	female	46	completedprimary	none		15000	no		yes	yes	3	6	none		minutes	15		no	None	123	77
402	60	75	181	yes	no	yes	no	no	no	no	378	50	77	208	yes	no	yes	no	no	no	no	1R	no	no	2	2	94	0	male	44	completedprimary	none		700000	no		no		3	3	none		hours		2	no	NONE	114	80
423	79	77	146	no	no	no	no	no	no	yes	426	80	82	160	no	no	no	no	no	no	no	1R	no	no	7	6	988	0	female	58	completedprimary	none		50000	no		yes	no	2	1	none		minutes	45		no	None	127	87
387	44	97	158	yes	no	yes	no	no	no	no	382	55	94	154	yes	no	no	no	no	no	no	1R	no	no	1	1	689	94	male	42	completedprimary	none		100000	yes	yes	yes	yes	1	2	none		minutes	30		no	None	105	66
430	78	82	161	no	no	no	no	no	no	no	435	85	87	150	no	no	no	no	no	no	no	other	yes	yes	11	11	139	19	male	71	completedprimary	none		40000	yes	no	yes	yes	3	2	none		hours		2	no	NONE	140	89
457	60	76	189	no	no	no	no	no	no	yes	467	59	72	188	no	no	no	no	no	no	no	1R	no	no	6	6	367	0	female	43	completedprimary	none		50000	no		no		3	2	none		minutes	15		no	None	190	93
441	69	81	178	no	no	no	no	no	no	no	439	76	94	168	no	no	no	no	no	no	no	1R	no	no	1	1	1258	0	female	51	completedprimary	none		40000	no		yes	yes	7	7	none		hours		2	yes	NONE	154	70
448	96	94	128	no	no	no	no	no	no	no	434	79	90	131	no	no	no	no	no	no	no	1R	no	no	7	7	587	0	female	55	completedprimary	nhif		50000	no		yes	no	7	7	hypertension		minutes	30		no	Antihypertensive	130	80
401	67	95	170	no	no	yes	no	no	no	no	385	72	104	175	no	no	yes	no	no	no	no	1R	no	no	6	5	329	0	male	40	completedsecondary	none		150000	no		no		7	4	none		hours		2	no	Dk	108	69
411	67	115	176	no	no	yes	no	no	no	no	395	71	111	171	no	no	yes	no	no	no	no	1R	no	no	1	1	434	0	male	30	completedprimary	none		100000	no		yes	yes	2	5	none		minutes	40		no	NONE	117	75
432	84	74	166	no	no	no	no	no	no	no	401	70	78	159	no	no	no	no	no	no	yes	1R	no	no	11	10	658	0	female	39	completedprimary	none		60000	no		yes	yes	7	7	none		minutes	15		no	None	102	67
404	85	77	136	yes	no	no	no	no	no	no	405	66	88	155	yes	no	no	no	no	no	no	1R	no	no	4	4	62	239000	female	31	completedsecondary	none		200000	no		yes	yes	7	4	none		minutes	30		no	NONE	105	87
392	66	92	138	yes	no	no	no	no	no	no	396	69	89	144	yes	no	no	no	no	no	no	1R	no	no	1	1	300	0	male	44	somesecondary	none		150000	no		no		6	3	none		minutes	45		no	NONE	103	58
415	72	90	139	no	no	no	no	no	no	no	401	64	92	148	no	no	no	no	no	no	no	1R	no	no	4	4	703	0	female	43	completedprimary	none		120000	no		yes	yes	3	4	none		minutes	30		no	None	132	81
406	74	94	160	no	no	no	no	no	no	no	386	62	91	169	yes	no	yes	no	no	no	no	1R	no	no	9	8	661	0	female	58	completedprimary	none		40000	no		yes	yes	5	2	none		hours		2	no	NONE	116	72
472	69	141	144	no	LBBB	no	no	no	no	no	487	68	142	150	no	LBBB	no	no	no	no	no	1G	no	no	5	5	546	0	female	54	completedsecondary	none		50000	no		yes	yes	7	7	hypertension diabetes		minutes	0		yes	Dk	173	86
388	58	85	165	no	no	no	no	no	no	yes	389	68	80	172	no	no	no	no	no	no	no	1R	no	no	2	1	303	0	female	30	somesecondary	none		150000	yes	no	yes	yes	2	6	none		minutes	50		no	ISONIAZID PROPHYLAXIS TREATMENT	121	81
435	78	81	155	no	no	no	no	no	no	yes	453	87	83	141	no	no	no	no	no	no	no	1R	no	no	8	8	717	0	female	35	completedcollege	nhif		300000	yes	no	yes	no	4	5	none		minutes	30		no	None	128	73
445	87	86	129	yes	no	no	no	no	no	no	461	81	86	144	yes	no	no	no	no	no	yes	1R	no	no	5	4	443	0	female	71	completedprimary	nhif		400000	no		yes	no	7	7	none		minutes	30		no	NONE	199	88
417	76	79	168	yes	no	no	no	no	no	no	411	73	80	175	yes	no	no	no	no	no	no	1R	no	no	11	11	467	0	female	47	none	none		0	no		yes	no	7	7	none		minutes	30		no	None	127	87
442	76	74	226	yes	no	no	no	no	no	no	443	73	81	259	yes	no	no	no	no	no	no	1R	no	no	1	1	266	2634	male	82	someprimary	none		0	yes	yes	yes	yes	7	7	none		minutes	30		no	None	119	75
414	69	75	164	no	no	no	no	no	no	no	394	60	80	166	no	no	no	no	no	no	no	1R	no	no	9	3	369	0	female	36	completedprimary	none		60000	no		yes	no	4	6	none		hours		2	no	NONE	128	84
434	81	78	157	no	no	no	no	no	no	no	413	66	87	164	no	no	no	no	no	no	no	1R	no	yes	6	6	246	0	female	57	completedprimary	nhif		0	no		no		7	7	none		minutes	30		no	None	124	77
440	88	81	131	no	no	no	no	no	no	no	428	80	82	127	yes	no	no	no	no	no	no	1R	no	no	1	1	962	0	female	41	completedprimary	none		400000	no		yes	yes	5	6	hypertension		minutes	50		yes	NONE	168	101
376	69	83	122	no	no	no	no	no	no	no	381	63	80	116	no	no	no	no	no	no	no	1R	no	no	1	1	410	0	female	42	completedprimary	none		25000	no		yes	yes	3	1	none		minutes	50		yes	NONE	129	81
375	56	79	164	no	no	no	no	no	no	no	360	49	86	168	no	no	no	no	no	no	no	1R	no	no	16	15	354	0	male	53	completedprimary	none		900000	yes	no	yes	no	7	3	none		minutes	2		no	None	130	79
410	56	75	136	no	no	no	no	no	no	yes	421	67	81	135	no	no	no	no	no	no	no	1R	no	no	5	5	174	0	female	41	completedprimary	ichf		120000	no		no		4	7	none		minutes	30		yes	None	118	79
401	67	77	143	no	no	no	no	no	no	no	396	70	78	142	no	no	no	no	no	no	no	1R	no	no	3	3	598	0	female	31	somesecondary	none		150000	no		yes	yes	7	7	none		minutes	10		no	None	126	77
454	88	77	142	no	no	no	no	no	no	yes	411	76	74	143	no	no	no	no	no	no	yes	1R	no	no	2	2	418	57	female	42	completedprimary	none		100000	no		yes	no	3	4	hypertension		hours		2	no	None	104	60
437	58	87	123	no	no	no	no	no	no	yes	450	62	81	136	no	no	no	no	no	no	yes	1R	no	no	5	5	283	0	female	48	completedprimary	none		0	no		yes	yes	7	2	none		minutes	0		no	None	117	70
383	79	71	118	no	no	yes	no	no	no	no	387	69	86	105	no	no	yes	no	no	no	no	1R	no	no	9	8	428	0	male	56	completedprimary	none		200000	no		yes	yes	7	4	none		hours		2	no	None	132	90
414	90	87	145	no	no	no	no	no	no	no	418	78	81	151	no	no	no	no	no	no	no	1R	no	no	10	9	308	43828	female	43	completedprimary	none		0	yes	yes	yes	yes	1	0	diabetes hypertension		minutes	0		dn	None	128	82
389	62	80	166	no	no	yes	no	no	no	no	409	78	80	169	no	no	yes	no	no	no	no	1R	no	no	2	2	449	0	male	56	completedprimary	none		30000	no		yes	yes	7	0	none		hours		1	no	None	120	74
425	58	77	169	no	no	no	no	no	no	yes	404	55	80	187	no	no	no	no	no	no	yes	1R	no	no	9	8	216	0	female	48	none	nhif		60000	no		yes	yes	7	0	hypertension		hours		1	yes	None	139	88
406	81	63	179	no	no	no	no	no	no	no	420	93	65	148	no	no	no	no	no	no	no	1R	no	no	4	4	379	774	female	36	completedprimary	none		60000	no		yes	yes	7	3	none		minutes	1		yes	None	128	84
412	88	62	143	no	no	no	no	no	no	no	428	82	73	170	no	no	no	no	no	no	no	1R	no	no	10	10	840	0	female	46	completedprimary	none		0	no		yes	no	7	3	hypertension		minutes	15		no	None	124	81
394	58	89	149	no	no	no	no	no	no	no	414	64	85	145	no	no	no	no	no	no	yes	1R	no	no	2	2	1013	0	female	36	none	none		0	no		no		2	5	none		minutes	30		no	None	105	61
394	62	72	139	yes	no	no	no	no	no	no	406	67	70	160	yes	no	no	no	no	no	no	1R	no	no	1	1	357	19074	male	29	completedprimary	none		0	yes	yes	yes	yes	3	3	none		minutes	45		no	None	108	75
413	69	98	154	yes	no	no	no	no	no	no	415	75	82	171	yes	no	no	no	no	no	yes	1R	no	no	9	9	746	0	female	36	somesecondary	none		0	no		yes	yes	3	2	none		minutes	30		no	None	118	73
449	86	87	161	no	no	no	no	no	no	yes	428	101	84	150	yes	no	no	no	no	no	yes	1R	no	no	7	7	229	684	female	34	completedsecondary	none		0	no		yes	yes	7	1	none		minutes	30		no	None	120	78
419	65	84	185	no	no	yes	no	no	no	no	413	67	84	174	no	no	yes	no	no	no	yes	none	no	no	1	1	124	71	male	35	completedcollege	none		250000	yes	no	yes	yes	1	0	none		minutes	45		no	None	85	56
392	79	70	183	no	no	no	no	no	no	no	391	72	72	196	no	no	no	no	no	no	no	1R	no	no	3	3	337	0	female	36	completedprimary	none		0	no		no		3	4	none		minutes	25		no	None	90	71
424	69	79	168	no	no	no	no	no	no	no	401	69	78	156	no	no	no	no	no	no	no	1R	no	no	1	1	379	84	female	32	none	none		60000	no		no		7	7	none		minutes	45		no	NONE	121	88
439	77	83	153	yes	no	yes	no	no	no	yes	434	80	88	148	yes	no	no	no	no	no	no	1R	no	no	1	1	309	27	female	33	someprimary	none		150000	no		no		1	1	none		minutes	30		no	NONE	156	96
444	89	93	150	no	no	yes	no	no	no	no	462	83	104	172	no	no	no	no	no	no	no	1R	no	no	1	1	278	26	female	49	completedprimary	none		40000	no		yes	yes	7	2	none		hours		2	yes	NONE	146	103
396	98	90	190	no	no	no	no	no	no	no	422	78	92	177	no	no	no	no	no	no	no	other	yes	yes	7	7	126	37	male	47	completedprimary	none		30000	no		yes	yes	2	3	none		hours		2	no	SEPRIN	114	69
431	65	88	172	no	no	no	no	no	no	no	431	68	83	167	no	no	no	no	no	no	no	1R	no	no	1	1	644	0	female	35	completedprimary	none		120000	no		no		7	2	none		minutes	15		yes	NONE	112	75
458	79	72	165	no	no	no	no	no	no	no	431	63	73	182	no	no	no	no	no	no	no	1R	no	no	16	12	488	19	female	41	somesecondary	none		100000	no		yes	yes	5	2	none		minutes	30		no	NONE	112	75
395	63	80	131	no	no	no	no	no	no	no	414	66	84	134	no	no	no	no	no	no	no	1R	no	no	1	1	1030	0	female	27	completedsecondary	none		25000	no		yes	yes	6	5	none		minutes	20		no	NONE	134	76
436	90	76	166	no	no	no	no	no	no	no	438	117	72	154	no	no	no	no	no	no	no	1R	no	no	2	2	442	19	female	55	completedprimary	none		60000	no		yes	yes	3	5	none		hours		2	yes	NONE	119	84
475	64	103	162	yes	no	no	no	no	no	no	444	58	97	157	yes	no	no	no	no	no	no	1R	no	no	1	1	1473	19	female	71	someprimary	none		25000	yes	no	yes	yes	7	4	hypertension		hours		2	no	NONE	151	90
418	80	75	173	no	no	yes	no	no	no	no	401	84	79	165	no	no	yes	no	no	no	no	1R	no	no	2	2	357	0	male	39	completedprimary	none		400000	no		yes	no	3	5	none		hours		1	no	NONE	133	86
410	77	71	153	no	no	no	no	no	no	no	395	78	72	147	no	no	no	no	no	no	no	1R	no	no	5	5	245	0	male	65	completedprimary	none		50000	yes	no	yes	yes	4	2	none		hours		2	no	NONE	129	85
418	69	86	165	no	no	no	no	no	no	no	421	74	76	169	no	no	no	no	no	no	no	1R	no	no	8	7	735	0	female	36	completedprimary	none		60000	no		yes	no	3	2	none		hours		2	no	NONE	126	72
418	70	100	203	yes	no	no	no	no	no	no	438	79	95	191	yes	no	no	no	no	no	no	1R	no	no	2	2	305	0	male	43	completedprimary	none		2000000	no		yes	yes	2	1	none		hours		3	no	NONE	162	110
433	86	97	168	no	no	no	no	no	no	no	455	85	93	171	no	no	no	no	no	no	no	1R	no	no	4	4	260	0	female	37	completedprimary	none		60000	no		yes	yes	2	1	none		minutes	30		no	ISONIAZID PROPHYLAXIS TREATMENT	150	91
424	74	75	163	no	no	no	no	no	no	no	433	73	73	159	no	no	no	no	no	no	no	1R	no	no	2	2	287	0	female	42	completedprimary	none		200000	yes	no	yes	yes	7	7	none		minutes	45		yes	NONE	123	76
403	80	71	144	no	no	no	no	no	no	no	404	81	69	146	no	no	no	no	no	no	no	1R	no	no	6	6	385	0	female	31	someprimary	none		0	no		no		7	7	none		minutes	20		yes	NONE	101	57
443	80	68	178	no	no	no	no	no	no	no	423	79	82	214	no	no	no	no	no	no	no	1R	no	no	5	5	1187	0	female	50	completedprimary	none		35000	no		yes	yes	7	2	none		minutes	45		no	NONE	147	96
435	58	72	161	yes	no	no	no	no	no	no	441	61	79	163	yes	no	no	no	no	no	no	1P	no	yes	3	3	47	39	female	58	none	none		50000	no		no		4	2	none		hours		3	no	NONE	115	65
423	106	78	187	yes	no	no	no	no	no	no	424	73	79	142	yes	no	yes	no	no	no	no	1R	no	no	12	12	527	0	female	67	none	none		20000	no		yes	no	2	1	none		minutes	15		yes	NONE	136	76
426	80	79	155	no	no	no	no	no	no	no	420	69	76	133	no	no	no	no	no	no	yes	1R	no	no	10	9	577	0	female	42	completedprimary	none		100000	no		no		7	7	none		hours		2	no	NONE	141	91
431	65	80	148	no	no	no	no	no	no	no	424	62	80	147	no	no	no	no	no	no	no	1R	no	no	12	8	555	0	female	61	completedprimary	none		100000	no		yes	no	3	3	none		minutes	30		yes	ISONIAZID PROPHYLAXIS TREATMENT	143	87
443	62	87	138	no	no	no	no	no	no	no	449	70	81	144	yes	no	no	no	no	no	no	1R	no	no	8	8	647	19	female	36	completedprimary	none		70000	no		yes	no	1	5	none		minutes	68		yes	NONE	116	72
433	81	79	161	no	no	no	no	no	no	no	414	60	84	161	no	no	no	no	no	no	no	1R	no	no	10	9	533	0	female	32	completedprimary	none		100000	no		yes	yes	5	5	none		minutes	10		yes	NONE	120	78
417	69	82	173	no	no	no	no	no	no	no	411	79	78	160	no	no	no	no	no	no	no	1R	no	no	2	2	303	27	female	56	completedprimary	none		60000	no		yes	no	6	4	none		hours		2	yes	SALBUTAMOL	151	78
422	75	78	195	no	no	no	no	no	no	no	416	68	82	205	no	no	no	no	no	no	no	1R	no	no	15	15	179	0	female	40	completedsecondary	none		90000	no		yes	no	7	7	none		hours		2	no	None	94	61
407	76	89	158	yes	no	no	no	no	no	no	425	92	82	143	no	no	no	no	no	no	yes	1R	no	no	1	0	26	0	female	52	none	none		90000	no		yes	yes	7	7	none		hours		2	no	None	92	67
449	84	78	159	no	no	no	no	no	no	no	446	94	75	157	no	no	no	no	no	no	no	1R	no	no	3	3	226	0	female	56	completedprimary	none		200000	no		yes	yes	7	2	none		hours		1	no	None	125	86
405	73	83	165	no	no	no	no	no	no	no	407	76	82	153	no	no	no	no	no	no	no	1R	no	no	2	2	1120	0	female	48	someprimary	none		30000	no		no		7	5	none		minutes	0		no	None	117	81
431	64	77	199	no	no	no	no	no	no	yes	427	70	79	201	no	no	no	no	no	no	no	1G	no	no	3	3	287	0	female	52	completedprimary	nhif		50000	no		yes	no	3	7	hypertension		minutes	0		yes	None	134	74
447	120	78	164	no	no	no	no	no	no	yes	455	117	74	178	yes	no	no	no	no	no	yes	1R	no	no	1	1	106	0	female	24	completedprimary	none		0	no		yes	yes	2	5	hypertension		minutes	0		no	None	85	76
402	63	86	179	yes	no	yes	no	no	no	no	406	69	91	184	yes	no	no	no	no	no	no	1R	no	no	3	3	216	0	male	50	completedprimary	none		150000	yes	no	yes	yes	7	5	none		hours		2	yes	None	114	64
427	57	73	176	no	no	no	no	no	no	no	437	60	70	161	no	no	no	no	no	no	no	1G	no	no	1	1	102	0	female	65	completedprimary	none		0	no		yes	yes	7	7	hypertension diabetes		minutes	30		yes	Metformin, glibenclamine,	170	87
431	62	86	155	yes	no	no	no	no	no	no	428	75	77	166	no	no	no	no	no	no	no	1G	no	no	2	2	477	0	female	65	completedprimary	none		30000	no		yes	yes	7	4	none		minutes	30		no	None	114	84
440	97	74	167	no	no	no	no	no	no	no	428	92	73	174	no	no	no	no	no	no	no	1R	no	no	13	7	749	0	female	40	completedprimary	none		150000	no		yes	yes	1	1	none		minutes	0		dn	Altapham suspension, omeprazole	137	81
415	74	78	130	yes	no	yes	no	no	no	no	400	60	86	136	yes	no	yes	no	no	no	no	1R	no	no	1	1	517	39	male	52	someprimary	none		50000	yes	yes	yes	no	3	3	none		minutes	0		no	None	94	66
449	62	75	123	no	no	no	no	no	no	yes	447	72	75	106	no	no	no	no	no	no	no	1R	no	no	17	17	729	0	female	61	completedsecondary	none		200000	no		no		3	3	none		minutes	30		yes	None	118	76
446	105	76	133	no	no	no	no	no	no	yes	459	90	78	142	no	no	no	no	no	no	no	1R	no	no	1	1	702	0	female	47	completedprimary	none		0	yes	no	yes	yes	7	7	none		minutes	30		no	None	156	102
412	82	87	165	no	no	no	no	no	no	yes	404	78	88	167	no	no	no	no	no	no	yes	1R	no	no	4	4	390	137	female	26	completedcollege	none		280000	yes	yes	yes	yes	7	1	none		minutes	30		no	None	126	83
433	74	87	180	no	no	no	no	no	no	no	409	107	81	159	no	no	no	no	no	no	no	1R	no	no	3	3	771	0	female	30	completedsecondary	none		70000	no		yes	no	2	2	none		minutes	38		no	None	129	79
407	70	83	140	no	no	no	no	no	no	no	418	69	85	128	no	no	no	no	no	no	no	1R	no	no	12	10	872	0	female	36	completedprimary	none		0	no		yes	yes	2	3	none		minutes	30		no	None	128	80
461	92	89	154	no	no	no	no	no	no	no	447	79	95	164	no	no	no	no	no	no	no	1R	no	no	8	8	437	0	female	50	completedprimary	none		250000	no		no		2	3	none		minutes	10		no	None	143	96
407	81	77	173	yes	no	no	no	no	no	no	397	79	72	178	no	no	no	no	no	no	no	1R	no	no	5	5	214	0	male	45	completedprimary	none		0	no		yes	yes	6	2	none		minutes	15		no	None	109	66
386	95	73	147	no	no	no	no	no	no	no	414	121	71	140	no	no	no	no	no	no	no	1R	no	no	9	7	751	0	female	49	completedprimary	none		0	yes	no	yes	yes	5	3	hypertension		minutes	15		no	Azithromycine	122	89
399	78	86	159	no	no	no	no	no	no	no	426	89	83	170	no	no	no	no	no	no	no	1R	no	no	3	3	879	0	female	36	completedsecondary	none		150000	yes	no	yes	yes	2	5	none		minutes	15		no	None	132	82
424	82	79	121	yes	no	no	no	no	no	no	374	62	83	129	yes	no	no	no	no	no	no	1R	no	no	1	1	63	0	male	38	completedprimary	none		25000	yes	yes	yes	yes	3	4	none		minutes	20		no	None	123	83
441	87	70	155	no	no	no	no	no	no	yes	480	88	70	152	no	no	no	no	no	no	yes	1R	no	no	6	6	460	36	female	41	none	none		0	yes	yes	yes	yes	5	2	none		minutes	0		no	None	125	75
434	64	82	190	no	no	no	no	no	no	no	437	82	91	201	no	no	no	no	no	no	no	1R	no	no	12	12	431	0	male	57	completedcollege	none		250000	no		yes	yes	6	5	hypertension		minutes	30		no	None	138	95
447	100	64	170	no	no	no	no	no	no	no	434	82	62	158	no	no	no	no	no	no	no	1R	no	no	1	1	484	0	female	50	completedprimary	none		50000	no		yes	yes	5	2	none		minutes	20		no	None	153	88
410	76	66	123	no	no	no	no	no	no	no	428	92	67	131	no	no	no	no	no	no	no	1R	no	no	1	1	463	0	female	34	completedcollege	none		30000	no		no		2	1	none		minutes	40		no	NONE	114	63
392	65	78	206	yes	no	yes	no	no	no	no	397	80	76	202	yes	no	yes	no	no	no	no	1R	no	no	6	6	328	0	male	39	completedprimary	none		150000	no		no		7	5	none		minutes	30		no	NONE	112	63
400	57	82	166	no	no	no	no	no	no	no	409	77	81	153	no	no	no	no	no	no	yes	1R	no	no	2	2	978	0	female	37	none	none		40000	no		yes	no	2	2	none		minutes	60		no	NONE	106	80
438	80	77	136	no	no	no	no	no	no	no	417	67	79	158	no	no	no	no	no	no	no	1R	no	no	2	2	43	0	female	36	completedprimary	none		100000	no		no		6	1	none		minutes	40		no	ISONIAZID PROPHYLAXIS TREATMENT	125	72
428	79	86	208	no	no	no	no	no	no	yes	468	80	78	188	no	no	no	no	no	no	yes	1R	no	no	2	2	971	0	female	52	completedprimary	none		100000	yes	no	yes	no	1	1	diabetes		minutes	45		no	NONE	128	82
428	93	85	163	yes	no	no	no	no	no	yes	439	94	81	189	yes	no	no	no	no	no	yes	1R	no	no	10	7	508	0	female	48	completedprimary	none		15000	no		no		4	3	hypertension		minutes	30		yes	NONE	164	104
416	94	79	172	no	no	no	no	no	no	no	420	80	76	197	no	no	no	no	no	no	no	1R	no	no	1	1	496	0	female	39	completedprimary	none		400000	no		yes	no	7	7	none		minutes	50		yes	NONE	120	72
425	76	71	133	no	no	no	no	no	no	no	416	77	77	140	no	no	no	no	no	no	no	1R	no	no	1	1	1447	0	female	34	someprimary	none		30000	no		yes	yes	7	3	none		minutes	15		no	ANT TB	119	79
446	86	82	132	no	no	no	no	no	no	no	427	87	78	130	no	no	no	no	no	no	no	1R	no	no	14	14	745	53	female	48	completedsecondary	none		50000	no		yes	yes	3	5	none		minutes	30		yes	None	153	99
432	81	103	144	yes	no	no	no	no	no	no	431	64	106	133	yes	no	yes	no	no	no	no	1R	no	no	1	1	148	63	male	42	completedprimary	none		50000	yes	yes	yes	yes	6	4	none		hours		2	no	NONE	132	85
429	92	77	151	yes	no	no	no	no	no	no	417	93	74	155	no	no	no	no	no	no	no	1R	no	no	1	1	742	0	female	21	somesecondary	none		150000	no		no		4	6	none		hours		2	no	NONE	110	61
421	95	93	159	no	no	no	no	no	no	no	412	66	83	166	no	no	no	no	no	no	no	1R	no	no	1	1	765	0	female	26	completedprimary	none		250000	no		no		6	6	none		minutes	60		no	NONE	121	87
424	63	85	152	yes	no	no	no	no	no	no	479	67	86	145	yes	no	no	no	no	no	yes	1R	no	no	4	4	722	0	male	55	completedprimary	none		200000	yes	yes	no		1	4	none		hours		2	no	ISONIAZID PROPHYLAXIS TREATMENT	137	90
417	69	92	154	yes	no	no	no	no	no	no	431	77	94	162	no	no	no	no	no	no	yes	1R	no	no	1	1	1245	0	female	24	somesecondary	none		100000	no		yes	yes	2	6	none		minutes	45		no	NONE	130	87
404	69	77	155	no	no	no	no	no	no	no	393	65	89	160	no	no	no	no	no	no	no	1R	no	no	1	1	295	0	female	44	completedprimary	none		60000	no		yes	yes	7	7	none		minutes	60		no	NONE	106	72
388	65	92	191	no	no	no	no	no	no	no	395	65	92	203	no	no	no	no	no	no	no	1R	no	no	4	4	117	40	female	42	completedprimary	none		90000	no		yes	yes	1	1	none		hours		2	no	NONE	120	80
419	86	80	168	no	no	no	no	no	no	no	425	88	68	162	no	no	no	no	no	no	no	1R	no	no	1	1	195	117	female	25	somesecondary	none		200000	no		yes	yes	7	6	none		minutes	45		dn	NONE	124	82
432	71	72	160	no	no	no	no	no	no	no	429	76	75	159	no	no	no	no	no	no	no	1R	no	no	1	1	32	0	female	44	completedprimary	none		0	no		yes	yes	7	0	none		minutes	45		no	None	126	80
433	66	75	152	no	no	no	no	no	no	no	427	73	72	146	no	no	no	no	no	no	no	1R	no	no	1	1	316	0	female	54	completedprimary	maxinsure		100000	no		yes	yes	7	2	none		minutes	15		no	NONE	144	82
422	109	69	143	no	no	no	no	no	no	no	446	92	80	141	no	no	no	no	no	no	no	1R	no	no	2	2	161	28	female	45	completedprimary	none		0	no		yes	yes	7	0	none		hours		2	no	None	90	74
403	91	75	146	no	no	no	no	no	no	no	396	74	74	158	no	no	no	no	no	no	no	1R	no	no	9	7	606	0	female	35	completedprimary	none		150000	no		yes	no	3	1	none		minutes	45		no	NONE	127	68
467	78	110	149	yes	no	yes	no	no	no	no	458	85	105	147	yes	no	yes	no	no	no	no	1R	no	no	7	7	396	0	male	55	completedprimary	none		150000	yes	yes	yes	yes	3	1	none		hours		3	no	ISONIAZID PROPHYLAXIS TREATMENT	176	107
405	63	82	169	no	no	no	no	no	no	no	396	54	72	188	no	no	no	no	no	no	no	1R	no	no	3	3	625	0	female	42	completedprimary	none		30000	no		yes	no	0	0	none		minutes	0		no	None	134	88
412	59	74	118	no	no	no	no	yes	no	no	426	56	73	119	no	no	no	no	no	no	yes	1R	no	no	12	12	743	0	female	53	someprimary	none		40000	no		yes	yes	1	3	none		hours		3	no	NONE	135	89
411	62	82	156	yes	no	no	no	no	no	yes	428	79	76	145	yes	no	no	no	no	no	yes	1R	no	no	4	4	440	0	female	41	completedprimary	none		50000	no		yes	yes	3	6	none		minutes	60		no	NONE	130	77
401	65	82	169	no	no	no	no	no	no	yes	405	80	82	162	no	no	no	no	no	no	yes	1R	no	no	7	7	576	0	female	38	completedprimary	none		30000	no		yes	no	7	7	none		minutes	2		no	None	120	78
396	68	89	138	yes	no	yes	no	no	no	no	408	72	85	136	yes	no	yes	no	no	no	no	1R	no	no	4	3	462	0	male	52	completedprimary	none		20000	yes	yes	yes	no	4	2	hypertension		minutes	0		no	None	106	73
426	92	72	136	no	no	no	no	no	no	no	424	86	76	154	no	no	no	no	no	no	no	1R	no	no	13	13	695	0	female	46	completedprimary	none		150000	no		no		6	6	none		minutes	45		no	NONE	123	78
412	86	88	148	no	no	no	no	no	no	no	426	75	85	155	no	no	no	no	no	no	no	1R	no	no	1	1	234	0	male	50	completedsecondary	nhif		30000	no		yes	yes	1	7	diabetes		hours		1	yes	None	109	71
421	74	86	163	no	no	no	no	no	no	no	414	69	79	158	no	no	no	no	no	no	no	1R	no	no	8	4	479	0	female	47	completedprimary	none		75000	no		yes	yes	5	7	none		minutes	15		no	None	125	70
400	64	85	151	no	no	no	no	no	no	no	407	58	92	162	no	no	no	no	no	no	no	1R	no	no	1	1	1284	0	female	30	somesecondary	none		150000	no		yes	yes	7	3	none		minutes	30		no	None	104	83
426	70	89	173	no	no	no	no	no	no	no	415	70	87	169	no	no	no	no	no	no	no	1R	no	no	15	15	311	0	female	55	completedsecondary	none		10000	no		no		4	6	hypertension		minutes	60		yes	None	162	87
389	61	96	168	yes	no	no	no	no	no	yes	407	56	89	160	yes	no	no	no	no	no	yes	1R	no	no	1	1	6	1711	male	35	completedprimary	none		0	no		yes	yes	1	2	none		minutes	0		no	None	116	86
386	72	110	157	no	no	no	no	no	no	no	377	62	115	123	no	no	yes	no	no	no	no	1R	no	no	1	2	896	0	male	41	completedsecondary	none		150000	no		no		3	3	none		minutes	30		no	None	128	65
385	72	96	184	yes	no	yes	no	no	no	no	378	64	93	185	yes	no	yes	no	no	no	no	1R	no	no	2	1	1136	0	male	30	somesecondary	none		200000	yes	no	yes	yes	2	5	none		minutes	15		yes	None	136	68
400	65	83	111	yes	no	yes	no	no	no	no	415	84	84	124	yes	no	no	no	no	no	no	1R	no	no	3	3	160	0	female	34	completedprimary	none		60000	no		yes	yes	3	7	hypertension		minutes	30		no	None	123	75
427	73	87	166	no	no	no	no	no	no	no	422	70	90	179	no	no	no	no	no	no	no	1R	no	no	12	12	703	0	female	42	somesecondary	none		200000	no		no		6	5	none		minutes	45		no	None	95	60
391	61	87	179	yes	no	yes	no	no	no	no	381	72	83	160	yes	no	yes	no	no	no	no	1R	no	yes	1	1	471	0	male	46	completedprimary	none		60000	no		yes	yes	3	1	none		hours		2	no	None	131	87
397	68	84	164	yes	no	no	no	no	no	no	398	70	86	176	yes	no	no	no	no	no	no	1R	no	no	10	10	864	39	female	65	none	none		100000	no		no		4	5	none		minutes	30		no	NONE	130	72
380	64	79	164	no	no	no	no	no	no	no	370	60	82	172	no	no	no	no	no	no	no	1R	no	no	7	7	300	55	female	34	completedprimary	none		10000	no		yes	yes	5	3	none		minutes	60		no	None	109	61
417	77	91	149	yes	no	no	no	no	no	yes	426	61	91	149	yes	no	no	no	no	no	yes	1R	no	no	6	6	737	0	female	60	completedprimary	none		50000	no		no		3	5	none		minutes	30		no	None	155	86
369	73	74	166	no	no	no	no	no	no	no	406	70	76	162	no	no	no	no	no	no	yes	1R	no	no	12	11	801	0	male	47	completedprimary	none		90000	yes	no	yes	no	5	2	none		minutes	20		no	NONE	131	93
449	69	80	155	no	no	no	no	no	no	no	443	60	76	162	no	no	no	no	no	no	no	1R	no	no	3	3	803	0	female	42	completedprimary	none		150000	no		yes	no	6	3	none		minutes	25		no	None	118	91
403	75	74	155	yes	no	no	no	no	no	no	369	66	76	158	yes	no	no	no	no	no	no	1R	no	no	1	1	586	0	male	29	completedsecondary	none		120000	yes	yes	yes	yes	4	4	none		minutes	30		no	NONE	137	71
417	67	86	149	yes	no	no	no	no	no	no	405	74	78	149	yes	no	no	no	no	no	no	1R	no	no	4	4	37	0	female	31	completedsecondary	none		25000	no		yes	no	7	3	none		minutes	15		no	NONE	120	77
437	83	75	192	yes	no	no	no	no	no	no	445	101	96	187	yes	no	no	no	no	no	no	1R	no	no	4	4	331	0	male	51	completedsecondary	none		80000	no		no		6	6	none		minutes	20		no	None	160	98
418	70	82	153	no	no	no	no	no	no	yes	414	61	86	171	no	no	no	no	no	no	no	1R	no	no	9	4	480	0	female	42	somesecondary	none		300000	no		no		7	7	none		minutes	30		yes	NONE	122	74
400	71	66	143	no	no	no	no	no	no	no	436	84	73	168	no	no	no	no	no	no	no	1R	no	no	1	1	269	0	female	45	completedprimary	none		60000	no		yes	no	4	5	none		minutes	15		no	LAGARCTILY	128	73
406	67	83	218	no	no	no	no	no	no	no	384	67	80	209	no	no	no	no	no	no	no	1R	no	no	7	7	413	0	female	30	somesecondary	none		200000	no		no		7	7	none		minutes	10		no	NONE	124	82
432	67	72	140	no	no	no	no	no	no	no	391	64	75	150	no	no	no	no	no	no	no	1R	no	no	9	9	447	0	female	53	completedsecondary	none		0	no		yes	yes	6	4	none		minutes	30		no	None	171	101
426	66	90	148	no	no	no	no	no	no	no	422	68	85	153	no	no	no	no	no	no	no	1R	no	no	6	6	270	0	male	53	completedprimary	nhif		10000	yes	no	yes	yes	3	2	hypertension		minutes	10		no	NONE	150	81
400	57	92	172	yes	no	no	no	yes	no	no	419	70	88	159	yes	no	no	no	no	no	no	1R	no	no	1	1	175	0	male	38	completedsecondary	none		10000	yes	yes	yes	yes	4	2	none		minutes	30		no	NONE	110	73
411	59	97	153	yes	no	yes	no	no	no	no	420	60	90	169	no	no	no	no	no	no	yes	1R	no	no	3	3	213	56	male	42	completedprimary	none		0	yes	yes	yes	yes	2	3	none		minutes	15		yes	None	107	61
422	91	87	138	no	no	no	no	no	no	no	405	69	89	147	yes	no	no	no	no	no	no	1R	no	no	2	2	114	113	male	39	someprimary	none		150000	yes	no	yes	no	6	1	none		minutes	30		no	Ant pain	146	81
415	54	88	182	yes	no	yes	no	no	no	no	408	54	94	193	yes	no	yes	no	no	no	no	1R	no	no	11	3	736	0	male	57	someprimary	none		80000	yes	no	yes	no	2	2	none		minutes	30		yes	NONE	121	79
420	51	73	153	no	no	no	no	no	no	no	420	63	76	144	no	no	no	no	no	no	no	1R	no	no	2	2	256	0	female	29	completedprimary	none		60000	no		no		7	7	none		minutes	30		no	None	113	72
402	60	78	165	yes	no	yes	no	no	no	no	412	70	87	151	yes	no	no	no	no	no	no	1R	no	no	4	4	637	0	male	42	completedprimary	none		400000	yes	no	yes	yes	3	3	none		minutes	20		no	NONE	122	71
397	80	79	128	yes	no	yes	no	no	no	no	411	71	72	135	no	no	yes	no	no	no	no	1R	no	no	5	5	232	0	male	40	someprimary	none		60000	no		yes	yes	0	2	none		minutes	0		yes	None	139	98
405	59	82	141	no	no	no	no	no	no	no	397	65	79	144	no	no	no	no	no	no	no	1G	no	no	9	9	378	0	female	42	completedprimary	nhif		50000	no		yes	no	7	7	none		minutes	0		no	None	113	72
425	75	81	190	no	no	no	no	no	no	no	413	60	89	187	no	no	no	no	no	no	yes	1R	no	no	10	10	680	0	female	20	somesecondary	none		50000	no		yes	yes	1	1	none		minutes	10		yes	NONE	109	56
387	50	108	171	no	no	no	no	no	no	no	390	55	110	161	no	no	no	no	no	no	no	1R	no	no	3	3	341	0	male	31	completedprimary	none		150000	yes	yes	yes	no	7	3	none		minutes	30		dn	None	103	66
429	51	75	154	no	no	no	no	no	no	no	401	51	77	153	no	no	no	no	no	no	no	1R	no	no	3	3	447	20	female	30	completedsecondary	none		300000	no		yes	yes	7	7	none		minutes	1		dn	None	118	79
381	61	86	135	no	no	no	no	no	no	no	425	69	75	146	no	no	no	no	no	no	no	1R	no	no	8	8	404	0	female	50	completedprimary	none		20000	no		yes	no	5	6	none		minutes	10		yes	SEPRIN	135	78
433	74	70	164	no	no	no	no	no	no	yes	443	65	72	183	no	no	no	no	no	no	no	1R	no	no	2	2	244	0	female	53	completedprimary	none		100000	no		yes	no	6	3	none		minutes	50		no	NONE	118	79
434	107	79	133	no	no	no	no	no	no	yes	427	94	81	136	yes	no	no	no	no	no	yes	1R	no	no	3	3	382	101	female	30	none	none		60000	yes	yes	yes	yes	7	5	none		minutes	0		no	None	114	76
420	73	83	146	no	no	no	no	no	no	no	437	87	87	165	no	no	no	no	no	no	no	1R	no	no	6	6	684	34100	female	35	someprimary	none		30000	no		yes	yes	3	1	none		minutes	40		dn	AMOXICLIN	102	75
424	75	77	176	no	no	no	no	no	no	no	396	64	75	148	no	no	no	no	no	no	no	1R	no	no	1	1	860	0	female	34	completedprimary	none		250000	no		yes	no	4	6	none		minutes	5		yes	ANTIBIOTIC	115	69
[truncated: 6 more columns]
